# Supplementary material for: Mitochondrial Fostering: The Mitochondrial Genome May Play a Role in Plant Orphan Gene Evolution
Source: Front Plant Sci. 2020 Dec 3;11:600117. doi: 10.3389/fpls.2020.600117 (PMC7793901; doi:10.3389/fpls.2020.600117)
Supplement: Supplementary file 3 [file Data_Sheet_2.FASTA]

Split FASTA results
>fragment_1;intergenic_region_chrChr2_394185..396755 Chr2:394185-396755 - Arabidopsis thaliana_start=1;end=174;length=174;source_length=2571
aactttttgttttgtaatcatatagtatatattttgttcaatgtatgggccaatgctgcg
tgttacttacacgtttaggtcaagggatatttcctcctgtatatgtttttatttgtttcc
tactttatttcttaattatatatctttccccataaatgtctaatattaatatct

>fragment_2;intergenic_region_chrChr2_394185..396755 Chr2:394185-396755 - Arabidopsis thaliana_start=175;end=348;length=174;source_length=2571
ctcggatatttgatacaaatgtataaatttggtatccatagttttaaaaaaatcaaatta
gttgtcttttaatgtttaaatcataaagagaagtattaaggatttctctctttatgtgaa
atatgcaaaaataattcttttgaatatcaatatatatatagtggaatatgatgg

>fragment_3;intergenic_region_chrChr2_394185..396755 Chr2:394185-396755 - Arabidopsis thaliana_start=349;end=522;length=174;source_length=2571
taatgaaaaatgtgaacacgagaaccatgcgtacagtataattatatattaaacaagatt
ttaacccgcggtataccgcggcacgatttatttttaaaagtaatatatattaaaatttgc
aaattttatttttacaaaatatttatattttacagtttataattgtaattaagt

>fragment_4;intergenic_region_chrChr2_394185..396755 Chr2:394185-396755 - Arabidopsis thaliana_start=523;end=696;length=174;source_length=2571
aacgatataccacgaattcatgagacaattgttaaaaaaactgaagttttgacccctatt
aaaacagcatattaataatattttaaaattttataaatattgattcaaatacatccacca
tataacccaattccaaaataaaacacgttttgtaatttctttacccgtcccatg

>fragment_5;intergenic_region_chrChr2_394185..396755 Chr2:394185-396755 - Arabidopsis thaliana_start=697;end=870;length=174;source_length=2571
attttttttttaagtagtaatttttataattttagaattattttttatatataaaaattt
tgcaaattgtattattctctaatacatttatattttatagtttaattttatatatagtaa
cattatacataccacataacatttttggttctatataatttttctaaattagga

>fragment_6;intergenic_region_chrChr2_394185..396755 Chr2:394185-396755 - Arabidopsis thaliana_start=871;end=1044;length=174;source_length=2571
tgatttgatatgtttaatattagtggtcttaaaaaataataaattaaagatttaacccat
attgaaacggtaaattaattatattttacttttttattaatgttgattcaaaaactcgtt
cctccaaatccgtcttgccaaaaagtcatttattttattaatattagttttatt

>fragment_7;intergenic_region_chrChr2_394185..396755 Chr2:394185-396755 - Arabidopsis thaliana_start=1045;end=1218;length=174;source_length=2571
aatgatatgactctgaattataatctaaacattttagctaataacataggagtgcaccat
atttatttaatagaggaatgtaccatatgacccgaatgcatttttatccaaatccaccaa
aaaagtcttgcaaaaatactatagagataaaaaacgatagtcggttttgataga

>fragment_8;intergenic_region_chrChr2_394185..396755 Chr2:394185-396755 - Arabidopsis thaliana_start=1219;end=1392;length=174;source_length=2571
tataagattagcaaatatattagttagcttaaattagttaaagaatacaaattaaaaagg
tatattacactttattcaaatatagtatcaaaacttatataacacagagatttgataatt
ttttaattgttgaatacttttttttgtgctaattttatgtgattaagatttaat

>fragment_9;intergenic_region_chrChr2_394185..396755 Chr2:394185-396755 - Arabidopsis thaliana_start=1393;end=1566;length=174;source_length=2571
tgatttcgtatatataatattaaattgacttatttgtttataatttggtaacagatagat
atttgaatattcagtatattttgcttcagtttaggaaatctttgatgacccgtctttaga
tccaataagtcctataatctagagattaatctgcagtataccgcaggtaggctt

>fragment_10;intergenic_region_chrChr2_394185..396755 Chr2:394185-396755 - Arabidopsis thaliana_start=1567;end=1740;length=174;source_length=2571
atattttagttaaactaaaaacttttattgtaaagatgatttaaaaatatataatattat
tttatttaattttaaatgtatagtagactgtgagttgtatatgttttgttgatattatct
atattgtttagtgtttaagattatacacttgtagtttgattgttaatttaagag

>fragment_11;intergenic_region_chrChr2_394185..396755 Chr2:394185-396755 - Arabidopsis thaliana_start=1741;end=1914;length=174;source_length=2571
tttcacatgtagtataccatcttgtattaatatcgatctaaatccgtcaattctatgatt
ttccagcttgtattaaaaattgaatcacatctaatatgttattaactattgtagtatata
agattataaattttcaatataatatgtatgaaattgaatatatatatttcaaat

>fragment_12;intergenic_region_chrChr2_394185..396755 Chr2:394185-396755 - Arabidopsis thaliana_start=1915;end=2088;length=174;source_length=2571
ttatgtcccgttactcagtagaaagttttcttaaatatctttttcacccgttataatatt
attcatgtattgaacagtttatattcgtttttaaaaattcaaattatggcatatgcgaaa
aaactctaattatttttttataatgatgatattatttttccgtaaaaatagaat

>fragment_13;intergenic_region_chrChr2_394185..396755 Chr2:394185-396755 - Arabidopsis thaliana_start=2089;end=2262;length=174;source_length=2571
catatcaagatgagaagtgaactataataattaagaaaaaattaatatgataatttagat
accaaatatagtttgttgattttaattggctacttttttggaaattaataatgtatttcg
tttttctaattaaattaaattaattaaaatttagatatcaaatcttatgtgttg

>fragment_14;intergenic_region_chrChr2_394185..396755 Chr2:394185-396755 - Arabidopsis thaliana_start=2263;end=2436;length=174;source_length=2571
attttgattggctattatttttagaaattaataatgtattttgttttttaattaatttaa
ttaattaaattagtatttgactttttaatctttaaagaaataaatatataatattaatat
ctctcggatatttgatacaaatgtataaatttggtatcaatagtaaaaaaatca

>fragment_15;intergenic_region_chrChr2_394185..396755 Chr2:394185-396755 - Arabidopsis thaliana_start=2437;end=2571;length=135;source_length=2571
aattagttgtcttttaatgtttaaatcataaagagaagtattaaggatttctctctttat
gtgaaatatgcaaaaataattcttttgaatatcaatatatatatagtggaatatgatggt
aatgaaaaatgtgaa

>fragment_1;intergenic_region_chrChr2_399339..405761 Chr2:399339-405761 - Arabidopsis thaliana_start=1;end=174;length=174;source_length=6423
aattaataaattttaaagtcgaaaaaattgtttttcttgtttcaatccgagactatataa
gactaaaatggactttagacaattacgtgaaaattatttgcacgtcaatgaaaaggggcg
gtggatagaagtagtctgaatattccatgtttaggtaattaacgtggtatatat

>fragment_2;intergenic_region_chrChr2_399339..405761 Chr2:399339-405761 - Arabidopsis thaliana_start=175;end=348;length=174;source_length=6423
tgttccacatataaataacatttttagttcccatatatattaacaaggaaattaaagaga
attttgaaagaaaaaaaaaaaaggttgaccggactttttgaaggtgattttatttattta
tttgctaattgccttacatatgtgaaaggccattgtacgagttgttaatttata

>fragment_3;intergenic_region_chrChr2_399339..405761 Chr2:399339-405761 - Arabidopsis thaliana_start=349;end=522;length=174;source_length=6423
cacaaaaggtttgattcataatttttaaaaaaaaatctgtttgtcataaaactttgctac
aaggaaaaaaaaaattcgtgaataatacacaagtttcgaataaaagagaaaattgttttt
tgttttccttttccaacaaagattatttgattatgtcactggaagagtgacaga

>fragment_4;intergenic_region_chrChr2_399339..405761 Chr2:399339-405761 - Arabidopsis thaliana_start=523;end=696;length=174;source_length=6423
gtcattatacaaacaaatatgacaaccatgaaggagctaggaacctcctttatagtttta
aaactgttataatttataaagatacaactaattattaacagtaattggaaataggcctct
gcaccaattggaaatgtttacttcctcgtttaaacttaatgaaaatagtcgttg

>fragment_5;intergenic_region_chrChr2_399339..405761 Chr2:399339-405761 - Arabidopsis thaliana_start=697;end=870;length=174;source_length=6423
tcaacatcaaaaattatttattgtcagttaaaaattcatatttagaagcttttttggttc
attggttgaccgaaggttcattaatgcttttgtacactaaaaaagtctggggttcgagtc
ccagatactgtgatttattagcagatttgcagattggtagagacaagtgtgcag

>fragment_6;intergenic_region_chrChr2_399339..405761 Chr2:399339-405761 - Arabidopsis thaliana_start=871;end=1044;length=174;source_length=6423
gagatcttcaacaatgtgcaattatatccattcggctatgtaacaattctcataatttgc
aataaataataaatttaagacggtaaaaaaaattatatttttttgatagatatttattca
tttttaggagtttatcagtttaattccggaattataagataaaaatattaattt

>fragment_7;intergenic_region_chrChr2_399339..405761 Chr2:399339-405761 - Arabidopsis thaliana_start=1045;end=1218;length=174;source_length=6423
atcatggatgtatatttcctccaccatccgaagtcatgtcatacaagccaaacgggaacc
cataccatattcttctttaagatttgcaattattgaaatttgtgttcatgtattgttttt
cttatctagacaagatccaagaggcgtcgactacaagaatatccaaaatgcatg

>fragment_8;intergenic_region_chrChr2_399339..405761 Chr2:399339-405761 - Arabidopsis thaliana_start=1219;end=1392;length=174;source_length=6423
tgagagtcgacgaaaacttccaaaatcttttcaattattttgagattccatacatgaaaa
tacacatgcgaaaataaatagtatccacgtatatatgatgtccgatctatccgaaatctc
aaatgagattctatgcttcggaatgatatgatcacgagcgcgtatgatataaag

>fragment_9;intergenic_region_chrChr2_399339..405761 Chr2:399339-405761 - Arabidopsis thaliana_start=1393;end=1566;length=174;source_length=6423
tatgttgaaacaaaagaatgtatataaaaattggtaaagagcatcatcatatgcttaagc
aatgatatttgtttagaatttctcttctcttttgtttgttataacaattactttaaccaa
cggaagcccaaaacaatttgtagtagttaattagaagccccaaatacttggtca

>fragment_10;intergenic_region_chrChr2_399339..405761 Chr2:399339-405761 - Arabidopsis thaliana_start=1567;end=1740;length=174;source_length=6423
gatcactaattggaagtagaagcccaacagtagaacaaatgtgtagttgcttgttgaaag
ttgaaacagattttgagtaagaagaccaaattaccaaactcgttttggttagctttcatt
gacttgaaccaaaattgttttcccactcgaatgagctcataccaataaaattca

>fragment_11;intergenic_region_chrChr2_399339..405761 Chr2:399339-405761 - Arabidopsis thaliana_start=1741;end=1914;length=174;source_length=6423
aatagactgtataaaattgatagtatggttaataagttcgaataaccttttcccattttc
tcttctgatttccattgtgttgttctcagttttaccaatatgatataatataaatcttat
aatttatgttgatttatttgttatgaaattaaaaactcacaattttggtaagat

>fragment_12;intergenic_region_chrChr2_399339..405761 Chr2:399339-405761 - Arabidopsis thaliana_start=1915;end=2088;length=174;source_length=6423
tttttatttattaatttttaatagacaatttatcacttatttttatttatccaacttatg
tgttgtttgaaattagtttattcaacaaatttgcatacataaaacaatctttagttttcc
atcttattattttataatcatgattatgtttgaatttttccatgttatatatat

>fragment_13;intergenic_region_chrChr2_399339..405761 Chr2:399339-405761 - Arabidopsis thaliana_start=2089;end=2262;length=174;source_length=6423
cttctggatcattaaaacagtaaaactataatgaatattgggttgcatttggacatttgg
tataggataccaaacttttacaatccaaattaaatatgttataccaaatcaaatatacaa
ttaatgttatatgattaaaaatataaataatcatgtatagtgcctaaaaggaat

>fragment_14;intergenic_region_chrChr2_399339..405761 Chr2:399339-405761 - Arabidopsis thaliana_start=2263;end=2436;length=174;source_length=6423
ttatgatctcagtggtcccaaaatattaatgaaattgatgtagcgttgttagcttaacca
ctaatagctttttacgcaaatttatctacctcttaataagtactgtatttttacaatcca
taattaagaactactaaatatctctcgaatgaaagtaatatgtaatgcaatatc

>fragment_15;intergenic_region_chrChr2_399339..405761 Chr2:399339-405761 - Arabidopsis thaliana_start=2437;end=2610;length=174;source_length=6423
ggcatcttagatatttataattggacaaaagatgaagaagatatttgacataattttttc
taaagtatttgcactttctgtctaattagtaaatatcctctcggctggtaggaagaattt
aaaattgtacgaaaataatcaaatattgcaccggccagccaatgagattcaatt

>fragment_16;intergenic_region_chrChr2_399339..405761 Chr2:399339-405761 - Arabidopsis thaliana_start=2611;end=2784;length=174;source_length=6423
caatatatataaaaaattaaattgatcaaagttatactaatataaattatatagacatat
agtacgtatagctattgtctccttaaacttgacactattactaattgtgtaaaatatttt
ggtatttgacaggtatctatcgttcacatatatataggtaacaatgtgaaatga

>fragment_17;intergenic_region_chrChr2_399339..405761 Chr2:399339-405761 - Arabidopsis thaliana_start=2785;end=2958;length=174;source_length=6423
caaatcacataaataaaaatataccaaacaacatgatataaatcattattgacaaaaact
tggctagaagtttacaaatgacatttttagatatatttattaatttatgaaatgattgac
ataaattgtgacacaaaacttatgcaacaaataaattggtaaacttgcaggata

>fragment_18;intergenic_region_chrChr2_399339..405761 Chr2:399339-405761 - Arabidopsis thaliana_start=2959;end=3132;length=174;source_length=6423
aaattatttgcgatgaaaaaatgcaatggttacatatacagtatttgtatagattacact
cagtcaatataaaagaaaaaaaaagatgacaaaaataggaatatttgaccttaattcaga
accccaacaattcttaagattatcttataattttttattattttattattattt

>fragment_19;intergenic_region_chrChr2_399339..405761 Chr2:399339-405761 - Arabidopsis thaliana_start=3133;end=3306;length=174;source_length=6423
attatttacttttttattatcttataatttttattgattattggttatcaatattaatag
acatgccgcaaaaagaaaattaaccaaaccctgccttgcgacaattgaaatccaactttc
ttggaatctttgtcaagataccataatctttgttttttctcaccgggaaaatat

>fragment_20;intergenic_region_chrChr2_399339..405761 Chr2:399339-405761 - Arabidopsis thaliana_start=3307;end=3480;length=174;source_length=6423
tgaagaatctatttatttttaaggaatcaacctattaagaaaaactatttacagtactgt
atttgcttggttaaacttatcgaagcaaaaaaagtagtagattgattaagataatattag
ggataatgttccacatcggaagttaagtaggatcttaagtggtatatataagat

>fragment_21;intergenic_region_chrChr2_399339..405761 Chr2:399339-405761 - Arabidopsis thaliana_start=3481;end=3654;length=174;source_length=6423
atgggcctctccacctattgccaattagttttaggttggaagcccacactctaatatggt
atcatagcccgatccgtacatactcaacccgatccacatcgatccggcccaatacttggc
tcgccgatccatgcccaaacatatcgagatcaatggctagaagagccatcatct

>fragment_22;intergenic_region_chrChr2_399339..405761 Chr2:399339-405761 - Arabidopsis thaliana_start=3655;end=3828;length=174;source_length=6423
cgagggggcgtattaggaacaatattccacatcgaaagttgaatagaatcttaagtggta
tatataagatatgggcctctccacctattgccaattggttttaggttggaagcccacact
ctaatagatagaagcttcgataaaagaaaaaaacaatcaagctatttataggtt

>fragment_23;intergenic_region_chrChr2_399339..405761 Chr2:399339-405761 - Arabidopsis thaliana_start=3829;end=4002;length=174;source_length=6423
tataatcttatcacaataaaacgaatgcagggaataatggacaatttgtccggttgtaat
ctaaacattaaacaatgaactatgcttctaattatatattgttatatattttgaaacaaa
taaaaggacgacatgtcgacatgtgcattataatactaaacaacatctattttc

>fragment_24;intergenic_region_chrChr2_399339..405761 Chr2:399339-405761 - Arabidopsis thaliana_start=4003;end=4176;length=174;source_length=6423
tttacgacaagaatacaaaatacatagaaacactgaaacgttaacatatacaacttacac
acctgaatgtttctacaaggagatgatcttagatcagtggtaaaactatattttcttttt
ttatataattcttaacggttaatccgataaaaatatatagaagtgtttcagaat

>fragment_25;intergenic_region_chrChr2_399339..405761 Chr2:399339-405761 - Arabidopsis thaliana_start=4177;end=4350;length=174;source_length=6423
agacttttctttaatatcagccgcctatatttctgactagcattttaaccaattaggtca
aaaaacaactaatagattttctaaacaaatatgtttttgttttttcttttttttttgaaa
aatacaaaatgtttttgttttcttttagtcttagtgaagcaagggttgtctaga

>fragment_26;intergenic_region_chrChr2_399339..405761 Chr2:399339-405761 - Arabidopsis thaliana_start=4351;end=4524;length=174;source_length=6423
accaatttgccaatttgttgttagtatataattttgatttacatcattgtaactgccacg
tgttgcatccttacttagcttgtctaatatgtcctaacaatacaattctaccataatttt
ctcacaccccttaaagaactttttgactatataattcaaaagtatataaaagta

>fragment_27;intergenic_region_chrChr2_399339..405761 Chr2:399339-405761 - Arabidopsis thaliana_start=4525;end=4698;length=174;source_length=6423
tgaaactaattttgaacaataaaagaaaattcatatcgttctttttccttgttaaagtaa
aaaaataaaaatccagataatatttctcatcatgtaatgatcaacaagaaaccaatttaa
gactgctaaacatcgatgattaatgctgaaaaaattcttatcgtgaaactgaga

>fragment_28;intergenic_region_chrChr2_399339..405761 Chr2:399339-405761 - Arabidopsis thaliana_start=4699;end=4872;length=174;source_length=6423
ctactaacatcgatgattacgctattctaatattcgttgagacaacccaatactaattat
attcttgtgttttgtgtatgtatgcactgatacatataacatatattgatatatatagct
ttcgtggagtcaccattgagaatggttggatccagtgcaagttccatactcgaa

>fragment_29;intergenic_region_chrChr2_399339..405761 Chr2:399339-405761 - Arabidopsis thaliana_start=4873;end=5046;length=174;source_length=6423
acttaatttgttttcatgcaagttgctccataataagatacatttatttgtttaataggg
cagcaatatttgctttgtcagatttaaaatattttcaaattcacaacagttaaacaaata
ttgccgtgataaatagtaattattagattaatttttattttttacttattttag

>fragment_30;intergenic_region_chrChr2_399339..405761 Chr2:399339-405761 - Arabidopsis thaliana_start=5047;end=5220;length=174;source_length=6423
tttgaattgaaatcttgatccatactaccaacaaaaataaaccactaactaacatactac
gtgtagttatttttaagttttcatagtttattttgttatgtattaattacttttaattat
aagtgttgattcgatattttctgaggaaatctatattaaaactcaattatatac

>fragment_31;intergenic_region_chrChr2_399339..405761 Chr2:399339-405761 - Arabidopsis thaliana_start=5221;end=5394;length=174;source_length=6423
catatttatttattttatttaataaaactataaattcttacaattttataaataatacaa
acttgtgttttaggaagggatgttaaaactttatggttcttttggaatttttttaaaaat
caatggtagttttagaaaacaaaatttaaatagtactatttgcgacctttgata

>fragment_32;intergenic_region_chrChr2_399339..405761 Chr2:399339-405761 - Arabidopsis thaliana_start=5395;end=5568;length=174;source_length=6423
tatcaccctatatatatatatatatatatatatatatatatatatatatatatatatagg
tcatttgataagaagcttacgaacaaattatcttctcgtaacagttgccattttagaaag
aaaaaaatcaaattccatctctcctactgccaattggaaaattaaaatcttatt

>fragment_33;intergenic_region_chrChr2_399339..405761 Chr2:399339-405761 - Arabidopsis thaliana_start=5569;end=5742;length=174;source_length=6423
atgcaagttactaactcctctggttagtacatatacgagttgcataacttactgttattg
ttctttcttagttaggttagatactattgcagagtcatgtgcttctgtgtactccataat
atataatttgagggacctattaaaagactaacaaaataaaactgttgaaatgac

>fragment_34;intergenic_region_chrChr2_399339..405761 Chr2:399339-405761 - Arabidopsis thaliana_start=5743;end=5916;length=174;source_length=6423
ttgcaagttacaaacagagcaccaaagtgatacgacgaatatttcccatacaatgtcacc
actagccatcattattggtgaattgattagctgctcaaattataagccgaatagagaaat
taataatatcgagattaatatatcgttaaacaaataaaagtaagcctttgaata

>fragment_35;intergenic_region_chrChr2_399339..405761 Chr2:399339-405761 - Arabidopsis thaliana_start=5917;end=6090;length=174;source_length=6423
aaaatatgtagaggtccacagtgattagaccgaccaaaaaataacaatatttaatttcac
tgctataagaaagtttatgacataatgataagattcaaagaccaaaatagtagaattcta
taattagaggaaaatactattttcttttctcattatactatacttgccagccca

>fragment_36;intergenic_region_chrChr2_399339..405761 Chr2:399339-405761 - Arabidopsis thaliana_start=6091;end=6264;length=174;source_length=6423
ttttgtcatttatcatgaaaattaaattgttttacatatcttcatttaaatgtttatagt
aacaagttggaccctcctcgttatcaaaggtaatcgccttcagtgtttaataaagtaata
cgattgaggacacaaagtgaatggtttaaaattaatttccgtgggatttaaaga

>fragment_37;intergenic_region_chrChr2_399339..405761 Chr2:399339-405761 - Arabidopsis thaliana_start=6265;end=6423;length=159;source_length=6423
cgaatacaatgtgatcaaggtggtttgacgtctaactatagctagtctaaactagctagc
taggctaacaaccagtaataatagctgaccaatcatcaacattcatttctttggatttaa
taaagaagctcaataacatcgactgactaattattaaaa

>fragment_1;intergenic_region_chrChr2_409204..410320 Chr2:409204-410320 - Arabidopsis thaliana_start=1;end=174;length=174;source_length=1117
tgcttatgcaatacgtttatgcagttcaacaactatatggtccgcagttatattattctt
atttcgataaataattttgttgatgcgattcgagataacaaaatcagcatttattttgtt
cgagattaatttctaaattctaaatataaattattaagttatatatatcatgca

>fragment_2;intergenic_region_chrChr2_409204..410320 Chr2:409204-410320 - Arabidopsis thaliana_start=175;end=348;length=174;source_length=1117
atagcatacaagactaatacttaaacaacaaaacaaactaaggctgttgaacaagccata
tggttggttaatttggcaattggcattatatgtggacatgaggctaggagcatgaacaat
ttgggggtattttatataatattatataatcatattttattttatcttgttttc

>fragment_3;intergenic_region_chrChr2_409204..410320 Chr2:409204-410320 - Arabidopsis thaliana_start=349;end=522;length=174;source_length=1117
gcaaaacaaatagatatggttttgttaattataatggcaagtggttttagtaaatgcttg
agttgttgtcatttgtctaccaaaattttagttgttggaaataggataatatcaaatatg
aatatcgaatgaactttttttagtataaatgggaaaaatacaaatgcaaaatat

>fragment_4;intergenic_region_chrChr2_409204..410320 Chr2:409204-410320 - Arabidopsis thaliana_start=523;end=696;length=174;source_length=1117
ctcattactaataaacaaatgaattgttgtaagaaaaagggaaaaataaaatagacaata
atctctttaccaatacaaaattggatcgttacaataattttgttttcgctaatccataat
tatgtacttgcaaaataccaacaaaaaattcgcttatgaaaattatatttttag

>fragment_5;intergenic_region_chrChr2_409204..410320 Chr2:409204-410320 - Arabidopsis thaliana_start=697;end=870;length=174;source_length=1117
tggacatatctaagataatcagaaaaataatcaatttcttcaaacacaaatactgtacat
ctaaatgggaaacatacaaataaaaaatatctaatcagccaatcaccaataaagaagtga
ctcgttgtcaaaaattagggaacaaaaatatctcattaccaataaataaatgga

>fragment_6;intergenic_region_chrChr2_409204..410320 Chr2:409204-410320 - Arabidopsis thaliana_start=871;end=1044;length=174;source_length=1117
tctttgtaagaaagttaaaaaaaaaaaaaagacaaatgaatccaatgttccactaaatca
ctaaaaaaaattttgtcgaaaaaaaataaaaaaattgtatattatttacttgcaaattgc
gaaaaagaaaagaaaacttgggattatgaatatcaaattgtatattgggcctat

>fragment_7;intergenic_region_chrChr2_409204..410320 Chr2:409204-410320 - Arabidopsis thaliana_start=1045;end=1117;length=73;source_length=1117
ttaagataacgagcccaggcccatctaaatgatatgaaaatgaaattatcggcatttcga
gtttcagcgccat

>fragment_1;intergenic_region_chrChr2_416001..416020 Chr2:416001-416020 - Arabidopsis thaliana_start=1;end=20;length=20;source_length=20
gagttcatatgtcataccta

>fragment_1;intergenic_region_chrChr2_420662..421607 Chr2:420662-421607 - Arabidopsis thaliana_start=1;end=174;length=174;source_length=946
ttgctgttcagtttttgtcacaaagaaaaaacagagccaagttcatcaacaactatggaa
atgaagttttttttctcgtactttagagattcatgcgtaaacaattcattgtattatgca
tatttttttcattaaaattttactcaataacattgtgatcacttaacattgcat

>fragment_2;intergenic_region_chrChr2_420662..421607 Chr2:420662-421607 - Arabidopsis thaliana_start=175;end=348;length=174;source_length=946
tctctgttaaccttaacttgagaagcacattcattttttgttttgcgaacatctttggtt
tggttatacgtatttgctttgagctatgaagatgtgcgtatgtgcttctagtagagagct
ttagatatcacataaagcacatctttacttcgcaactcaaatcaaatgaatacg

>fragment_3;intergenic_region_chrChr2_420662..421607 Chr2:420662-421607 - Arabidopsis thaliana_start=349;end=522;length=174;source_length=946
taaacctgggcataatacccgaacccaaagaaccgaatcaaatccgacccaaaaatctcg
atccgaatccgaactcgtaccgaagttcaaaatatccatgcagatcctaaacttcataac
ccaaaaacctgaacccaaacccgaaccaaacgcgaacaagtacccgaacatgcc

>fragment_4;intergenic_region_chrChr2_420662..421607 Chr2:420662-421607 - Arabidopsis thaliana_start=523;end=696;length=174;source_length=946
cgaaatataagtgtatagttaaatatattagtaatatttatatttgtaataacctaagtg
tctaaaatatttgaatgtaaagttttttcgaatcttttaactacttttggctctaaaaag
cactcgggtttgtagattttttgggtattatccaatagtttacatagactcgaa

>fragment_5;intergenic_region_chrChr2_420662..421607 Chr2:420662-421607 - Arabidopsis thaliana_start=697;end=870;length=174;source_length=946
tacaaaaattcgatatttggatactttgggtatactcgattccaaacccgaaatacctaa
tcgaacccgacccaaagctgaagttttaaaatatctgaacagattctagattctaaatcc
aaaaaaacttaacccaaaaaatcaaacccaagcccgatctgaatatccgaacgc

>fragment_6;intergenic_region_chrChr2_420662..421607 Chr2:420662-421607 - Arabidopsis thaliana_start=871;end=946;length=76;source_length=946
ctagacctataaatacgtattcctcttcacatgtttaccaaagacagtagcgagcgtaaa
aatatggtgcaagtca

>fragment_1;intergenic_region_chrChr2_422644..424059 Chr2:422644-424059 - Arabidopsis thaliana_start=1;end=174;length=174;source_length=1416
gtgtgtataaaagggtaaaaataaaagagaaagcgaagaggtaaaaaataaataaacaaa
agttggttttggcatgaaaaggagggatttttaaccccacagtgaaaaaagatgtgaggc
agaaaaagattccttaaccttccactattttttctttcttttttcaggaccatt

>fragment_2;intergenic_region_chrChr2_422644..424059 Chr2:422644-424059 - Arabidopsis thaliana_start=175;end=348;length=174;source_length=1416
ttcatatcgttcaaatggcgtatgggtgatcaaactttttgtagattgtctttttttttt
tttatattagcaatcggtgccaaacttcaaaacatgcattgtgttaatggagtgtataaa
aagttacaaaacatatcacattacaacccttatataaccaacagcatgttggtc

>fragment_3;intergenic_region_chrChr2_422644..424059 Chr2:422644-424059 - Arabidopsis thaliana_start=349;end=522;length=174;source_length=1416
ctgtggtaaattttaggattttctaggtggaggtgatgggtttgagacacgttgagagat
atctttttttccaaaggagatgaatttaaccttttcggtcccgtctcttgaaaatgtatg
gattttgggcctgaactttcagatatttttaaaaaatatagatatataaccgct

>fragment_4;intergenic_region_chrChr2_422644..424059 Chr2:422644-424059 - Arabidopsis thaliana_start=523;end=696;length=174;source_length=1416
atatataaacaaattatcaaatatatatatgacaatcacaatattaatgtaaaagagtaa
aacaaacaatttatttgtctcctttgtaaatcagtcaaacattataaaaaaatgtaattt
ttactgtatttgtggaattgtatcactattatgttcagggtctaaaaagatgac

>fragment_5;intergenic_region_chrChr2_422644..424059 Chr2:422644-424059 - Arabidopsis thaliana_start=697;end=870;length=174;source_length=1416
aagaacaactaccatatattatatacacttttcttgcttttaacaaaaggagatgctatc
tttctttgaaaatccgaacaatctttcgctttgtttcatgtcttactttttttttccttt
cttctttcccttttagggctttgaagaagattggtgatgtagagaaaagctatt

>fragment_6;intergenic_region_chrChr2_422644..424059 Chr2:422644-424059 - Arabidopsis thaliana_start=871;end=1044;length=174;source_length=1416
gatttgctcgtattccgttaaaattacaaattgcaaaaaaggaaaaccaaaacacactaa
agccggccgttaaggggaaagcatgaggtacaccactttgctttacttcaacaagccgtt
tttgtatgcgaatggaaaaagcaagcttactataaatacaccaatatagtctat

>fragment_7;intergenic_region_chrChr2_422644..424059 Chr2:422644-424059 - Arabidopsis thaliana_start=1045;end=1218;length=174;source_length=1416
ataaaataccataattatacggtaaaatattagcggtatttctataagtagccacaaaat
tttcatacaaaacaaacattgttaagcaaattttgctaaataaacacaagagattttata
tttttgcggctcgaactcgttaacttgttgaagaactcggtcgaaagtttaaca

>fragment_8;intergenic_region_chrChr2_422644..424059 Chr2:422644-424059 - Arabidopsis thaliana_start=1219;end=1392;length=174;source_length=1416
aaagaaaattttgctgaattacttatatactgattctgattttatcaaaggtccaacaat
ttgttatgtaaaaatgtatatatgaatctcgtagtgatttgaaaagagtgttatagggta
ataactcctcggggattgagtttaagtaattagcaatgttttgaagtttagctt

>fragment_9;intergenic_region_chrChr2_422644..424059 Chr2:422644-424059 - Arabidopsis thaliana_start=1393;end=1416;length=24;source_length=1416
ttttttttttttgaacggttgttt

>fragment_1;intergenic_region_chrChr2_425811..426051 Chr2:425811-426051 - Arabidopsis thaliana_start=1;end=174;length=174;source_length=241
actacccgccaaattttcattttttttgtttgttatatgaattatctcaaaggtgctaat
tgtaatttacagatacataacgtaacacgtaagatactaaaaactctcaatttgcgtttt
gacaaaaaatgtttcaaagtaagaaactaattttgttacaacaactaaaagtct

>fragment_2;intergenic_region_chrChr2_425811..426051 Chr2:425811-426051 - Arabidopsis thaliana_start=175;end=241;length=67;source_length=241
aaattgaaatcataaccaaatcatcttcgtagaataattacaaaacatcaacaactaaaa
catcgtc

>fragment_1;intergenic_region_chrChr2_427092..427113 Chr2:427092-427113 - Arabidopsis thaliana_start=1;end=22;length=22;source_length=22
gaaacatcttataaaaagattt

>fragment_1;intergenic_region_chrChr2_428901..432194 Chr2:428901-432194 - Arabidopsis thaliana_start=1;end=174;length=174;source_length=3294
gagattatttttggttatttgtagggtaaagagatttgggggaagaagaagaagaagaca
aaaacaaaatcaaagcccacttcttctccttatcctttacattgtactattgataaaata
tacagtatttgtcatagcattgagaaggcaagctcaataccacttttactaatg

>fragment_2;intergenic_region_chrChr2_428901..432194 Chr2:428901-432194 - Arabidopsis thaliana_start=175;end=348;length=174;source_length=3294
agatcttagtctttaacccatagccacaactaagcttgaccaatatctaatcctcaagta
atgaaaacatcaattaccttttgttttcattgtctgacgtatgagctaacaagacgaaga
ttaaccaaatattattattttaattggtaaatattctaggcaaagcttagaggt

>fragment_3;intergenic_region_chrChr2_428901..432194 Chr2:428901-432194 - Arabidopsis thaliana_start=349;end=522;length=174;source_length=3294
cgcgttacatgttgtacttttgggtcttcggaaattacggctttggttcagaatgttctg
gtattcaaaaaaaaaaaaacaagaagaagattaagcatgtaactaattaagaagatgtac
aacatccaaacagagaaattcaacacttgatcaaacatccaaagatttccaata

>fragment_4;intergenic_region_chrChr2_428901..432194 Chr2:428901-432194 - Arabidopsis thaliana_start=523;end=696;length=174;source_length=3294
gctggattcacactagatatgaagatagagatttatgtgtatgaatctccggaagaagct
tttttttgttaaagtctctgtttccatgcaactttttgatttccatggataatgctcaac
aactggcccatatgcgactcatttaagagataagagacccaaatacttaatatc

>fragment_5;intergenic_region_chrChr2_428901..432194 Chr2:428901-432194 - Arabidopsis thaliana_start=697;end=870;length=174;source_length=3294
aaaattacgtccagtggactcatattcaaggccggtaatcatttcggcccataaccactt
tttttttgtttcaccaacttaatttgattttaaattgagtagccaacattataattacac
acgtacattttgactaaaaaaattttgttgactgaagttgtattttatcttaat

>fragment_6;intergenic_region_chrChr2_428901..432194 Chr2:428901-432194 - Arabidopsis thaliana_start=871;end=1044;length=174;source_length=3294
tcgatttgaaagattgagtacaattatacacattgtgtttattttcttggcaacatttta
tagagtttatggatgtatgcgaaacttgagaatgaaggcatgagaccaaaatatccgaat
aaaatgagtaatgatgtattgagaatgttcttttcagataaataactaatttta

>fragment_7;intergenic_region_chrChr2_428901..432194 Chr2:428901-432194 - Arabidopsis thaliana_start=1045;end=1218;length=174;source_length=3294
tgtttatatatatggttttttattattaaaaacattaataattgaagataaaaagaaaag
ataaagagagaatcaaagggaggagttgggggagatgatggcatttctttgctttgtaaa
tttggagcatgtgacttgatccttctttccaactcaaatctcctacttatatta

>fragment_8;intergenic_region_chrChr2_428901..432194 Chr2:428901-432194 - Arabidopsis thaliana_start=1219;end=1392;length=174;source_length=3294
ttttattcattctcttgaattaacttctaatagtttaccattgttattcgaatttatctt
gattatatagttaatatttgtgagatatatcctaggtaaatatacctgaatgtccaaaaa
ctaggtctaaagagctcaatatttttatacattaaacttagatttcaactttta

>fragment_9;intergenic_region_chrChr2_428901..432194 Chr2:428901-432194 - Arabidopsis thaliana_start=1393;end=1566;length=174;source_length=3294
tgtataacttttaaccttggatcaaccactaggccattgtcgatttatttttgactatta
aaaatcagactattgtatttcatttaacatgtttttgtttctttttgaatttttgcattc
atttaagatgttgtggtctctcaagtccatatataacgattagaaactacaaat

>fragment_10;intergenic_region_chrChr2_428901..432194 Chr2:428901-432194 - Arabidopsis thaliana_start=1567;end=1740;length=174;source_length=3294
ttataattttgtagctccgaaataaatatcatgcattatgtatcagctagaaaagatcta
atcagtggtaataatcgataagcaaagggttaagtaagagatgggagagtaatctcatct
taggaaatgattacaaacacgatctcatttctttcctttatacaaagctgtcac

>fragment_11;intergenic_region_chrChr2_428901..432194 Chr2:428901-432194 - Arabidopsis thaliana_start=1741;end=1914;length=174;source_length=3294
cgtagtaactcgatcacatcttctcgtctaatttgttctgtttttcctttcggtccattt
agaaccaatttttgacaactgacaaaaaacattatgaggtatcttttgtttcttttatct
gcaaattaatttattattcggcaataacaaaaataaaaacaactagtagcgaat

>fragment_12;intergenic_region_chrChr2_428901..432194 Chr2:428901-432194 - Arabidopsis thaliana_start=1915;end=2088;length=174;source_length=3294
agcgatcaagctaaggaaggaatacatatggcatttacaattgaaacagagaaaatgtgt
taaagtaacaaaacttatgattgagaaaatttaaaccataattgaaacagagaaaatgtg
ttaaagtaacaaaacttatgattgagaaaatttaaaccataataatgattaatt

>fragment_13;intergenic_region_chrChr2_428901..432194 Chr2:428901-432194 - Arabidopsis thaliana_start=2089;end=2262;length=174;source_length=3294
ttggtagtctacatatgagttccatcaaaaaaaaaaaaatgttttcatataagattcatt
tcattcttgatccagtaacattcttagatctgttaatgaaccttcttaaggaatgactga
gaagaaaggcaatagcctaaaaggaatcgacagtggagagtggagggaaaaaga

>fragment_14;intergenic_region_chrChr2_428901..432194 Chr2:428901-432194 - Arabidopsis thaliana_start=2263;end=2436;length=174;source_length=3294
ggtcacgtgagtaagacataaggtcacgtgcgcgagggatcgaatatgaattttactaaa
atagggttttataaaaacatactaatactactttcacatttactcttggtttgaattatt
tttatacgcatgtataatttgatatatttgtcttttttcttcccctaactatgt

>fragment_15;intergenic_region_chrChr2_428901..432194 Chr2:428901-432194 - Arabidopsis thaliana_start=2437;end=2610;length=174;source_length=3294
atgggcactagtacatccattatataagccaaatagaaagaaaaaataatagtttgtctg
cattattgtaaacttacagaatttggtatttaatgcaataatgcatttttatccttggat
tattcacaagaaccatatacctttttttttctctccttgtttccaagtgtaatt

>fragment_16;intergenic_region_chrChr2_428901..432194 Chr2:428901-432194 - Arabidopsis thaliana_start=2611;end=2784;length=174;source_length=3294
cgaaaagaatcttaacatgtatgtggaccaacgttggaaacatgatgacataacattcat
atatagttaacaatgacaatttttcttaaattgtctatatattattggattgctttaaca
ataatgaaacgcaagatgtattagtgatgtataatcacactatttataggactt

>fragment_17;intergenic_region_chrChr2_428901..432194 Chr2:428901-432194 - Arabidopsis thaliana_start=2785;end=2958;length=174;source_length=3294
gagagtgacagtcaaaaagttaattagaagtaatgaagtatcttaaccttattatttaat
tgcttcttacatcatctaagagttagcaccgtatcgatattcataaattctctcctaatt
tgcagatacaatacaactattgctattttaagcctctaacctgcataatatttt

>fragment_18;intergenic_region_chrChr2_428901..432194 Chr2:428901-432194 - Arabidopsis thaliana_start=2959;end=3132;length=174;source_length=3294
gatgaaaggcaagccttacatgtggacgtatgatctcatatatttttttttttcatttgt
tagaagaaactcatgtagataatctcaaacataaaataaaatgtttcaaaaaaaaaaaaa
aaaatagtttgtgaaggttcaagaaaatcagacaaattcatcaatcagacaaga

>fragment_19;intergenic_region_chrChr2_428901..432194 Chr2:428901-432194 - Arabidopsis thaliana_start=3133;end=3294;length=162;source_length=3294
tatgggtccaagccaaaaaattcatatatccaacatgctcaaagaaacaaagtctaaaaa
ataaatacaaaataacaaaaagaaaaatctaaaatctacatctaaatctaaataaataca
ccaccttctctctctctctctctagctacacgagtgtatgta

>fragment_1;intergenic_region_chrChr2_435101..440623 Chr2:435101-440623 - Arabidopsis thaliana_start=1;end=174;length=174;source_length=5025
cacattacactttaaattgttgaaaaatgattttatcctaggtttcatatagaaccttaa
aattaaattttatcaacaaaaaaaaaaccttgaaattaactatttaaatttttatataga
tattttttcgtcttgaacgtctacagtagtttagaaggagttaagagtggagat

>fragment_2;intergenic_region_chrChr2_435101..440623 Chr2:435101-440623 - Arabidopsis thaliana_start=175;end=348;length=174;source_length=5025
ccgtacatgcgtgttttgatctttggccttagattcgcttagaactttcaatggatatac
aatttttttaataaaacatgtgatatgcggatttgaattcggttaaatatacatttgctt
atccttgatttgtctacattatttttggtaagcttgaggtgatatatttgaaaa

>fragment_3;intergenic_region_chrChr2_435101..440623 Chr2:435101-440623 - Arabidopsis thaliana_start=349;end=522;length=174;source_length=5025
caaatctcacgttttaaggatcaaaacagtccctgcatgatagagattatcgacatctaa
tgtataccagtatatttagtaagtttgaaagagggtaagtagttgcttggcacgagttga
tatatggagtgatgggaaatgtactattatgatgtcgttttggtccgtgaccgt

>fragment_4;intergenic_region_chrChr2_435101..440623 Chr2:435101-440623 - Arabidopsis thaliana_start=523;end=696;length=174;source_length=5025
tacacttataacgaggttcataaacaaacatcgtttcatctttcgttagattcggacaaa
aagtgttgatctataatgatgataaaacagcccgacccattttcacttgttgttattaca
acttttagcaaattttctagctactcatttattgtctcgaaataaatttttaca

>fragment_5;intergenic_region_chrChr2_435101..440623 Chr2:435101-440623 - Arabidopsis thaliana_start=697;end=870;length=174;source_length=5025
gagacttctgattttattttaagtaaaattttacaagaaaatgcatgtcaaataattcta
ctgttcacacatatgaccaatactcagagtagtccatatcaaattttatatagaactggt
cgttggattctaagtaattaagtatttagtctagttgaccttaaaaatagatag

>fragment_6;intergenic_region_chrChr2_435101..440623 Chr2:435101-440623 - Arabidopsis thaliana_start=871;end=1044;length=174;source_length=5025
ttaaaaacacctaatattcatgagagataaataaatagccactcatcaaattgttgtgca
ttattcatgtgtgtttagtataaaatttgaaacccaagactacactgcgttaagaagata
actccatctgaaaactttgtggtgataaataaaatttggtgtgcaagtcataca

>fragment_7;intergenic_region_chrChr2_435101..440623 Chr2:435101-440623 - Arabidopsis thaliana_start=1045;end=1218;length=174;source_length=5025
aagataatacatgtttaagccacatgattcatataatatacccatttgagatttcttaat
taatacataatggtgattattcatgtttctagccaaacattttttagatgaatttttttc
ttataaaaaaaaacccaaatatttttagattggacaggtctatgatgtgtgaac

>fragment_8;intergenic_region_chrChr2_435101..440623 Chr2:435101-440623 - Arabidopsis thaliana_start=1219;end=1392;length=174;source_length=5025
atacataataaatgaatgtcgatacatgaaagagaaagagtttgattggggcaagtatat
agatacatacatatacgcatatatagcaaagaaaatataaaataacaaaaataagacgat
cttttgcgtatgagattgaagaagctatacactacaaaaatctaaaatccgagg

>fragment_9;intergenic_region_chrChr2_435101..440623 Chr2:435101-440623 - Arabidopsis thaliana_start=1393;end=1566;length=174;source_length=5025
tgggtttggtttttgtacatcttttgggaccaatttcgatgcagaaattaggaggatata
aagactttaataacgaggacttgaagaaatgacatgaatgtctgtctgagagaactaaag
aagtgggttaagtaaataagagagtgacaaatgcctgcccgttactccgtttca

>fragment_10;intergenic_region_chrChr2_435101..440623 Chr2:435101-440623 - Arabidopsis thaliana_start=1567;end=1740;length=174;source_length=5025
actctatggcactgaaaacgatgacgtttttttcccgtcgcatttaatgtgcactcaatt
gcattgaaagtgactatttatctctctctctcgttttcatcatttgtgctaacacgcaga
gaggtttgcagattctgcagctatgtttgtcacataaagagaggtggagagaga

>fragment_11;intergenic_region_chrChr2_435101..440623 Chr2:435101-440623 - Arabidopsis thaliana_start=1741;end=1914;length=174;source_length=5025
gagaaagagatagcatattaggctttctctataccaatggccaaacacatgtgtgtgtaa
tataatgcatgtagaatatgtttgatgatggtttatgtcacaaactcgtgaacgtaaaac
aatgtacgtaataatgtctaaccatgtgtacataaaatgatggaattcatgtaa

>fragment_12;intergenic_region_chrChr2_435101..440623 Chr2:435101-440623 - Arabidopsis thaliana_start=1915;end=2088;length=174;source_length=5025
taatgttataatgtataaaaacgattcgttatgtcgctatatgcatgcaattagcgtact
ttgagattatcaattgtaattgcttcaaaccaaaagaaatagattaataattatatggct
cggatcatctataatacatagttaggttagggagttgtaacgaattaaaatata

>fragment_13;intergenic_region_chrChr2_435101..440623 Chr2:435101-440623 - Arabidopsis thaliana_start=2089;end=2262;length=174;source_length=5025
gaaaaggaagaacaatggaacgtgcaacacaaaaaaaggttttagctttttatctcttag
cattttttttaagaagagcatgtgcatacttgcttctcttcccccaaactttcaaatgct
catgcctttctcaacccaaatgaattgttccttcttctcttatcttatttattt

>fragment_14;intergenic_region_chrChr2_435101..440623 Chr2:435101-440623 - Arabidopsis thaliana_start=2263;end=2436;length=174;source_length=5025
gcatgtgttatatgatcaaaaataccaaagaattcactacaaaaacaaacctttttcatc
taaataaagtaactacattatcaattagaagtttcatggaaaaaaaaatcatttttaagc
cagagatctttgtttgtcaacaatattgaaaaagaaacaatatttaataataat

>fragment_15;intergenic_region_chrChr2_435101..440623 Chr2:435101-440623 - Arabidopsis thaliana_start=2437;end=2610;length=174;source_length=5025
gtacttagttgttggatttggaattggcttagcatgaaaatctctcatcacatgcgattg
cctcatacttcccacaaaggaacaaccatatgcttaacttctatgtcatgacaaaaatac
ccctcacttctttgatgggatgtatgagtcgacaccctttactcaatgggtatt

>fragment_16;intergenic_region_chrChr2_435101..440623 Chr2:435101-440623 - Arabidopsis thaliana_start=2611;end=2784;length=174;source_length=5025
tccgtcttctctgatttgtttactactaccatattctatattgattatttttttattttt
ttataaagagatccaaacattttcgttttgcttagcttcatcttatatacaatctcttat
taaatcaagatttttttctgtattattgttttatttccgaattagaattgaacg

>fragment_17;intergenic_region_chrChr2_435101..440623 Chr2:435101-440623 - Arabidopsis thaliana_start=2785;end=2958;length=174;source_length=5025
ttttatatcaattttgttcaacaaatatttgttttaattacaaataaatttcaaaaacta
tgcacatataacataaacgttgtgtatttgctggcttctatactttatttaattattatt
gatgaatatcagctgaggtttgtctttatttgcttaaatatgtgtaagataaaa

>fragment_18;intergenic_region_chrChr2_435101..440623 Chr2:435101-440623 - Arabidopsis thaliana_start=2959;end=3132;length=174;source_length=5025
tattaaatctccctctattatatggatggacccttttgctatatctgtgttttgcactga
aacttgaagcattttattattttgtctttttcagttttgttcttatattagctcttagta
aatcaaaatttggcattttcctttctcatttaattccaaatatatattttaaat

>fragment_19;intergenic_region_chrChr2_435101..440623 Chr2:435101-440623 - Arabidopsis thaliana_start=3133;end=3306;length=174;source_length=5025
cttcataaattgttcaatctccattattaatatacgtgtaccttgataatttttgcccat
gacacaatatgttctttgttatcttccatttagacactttccattgttttctctaataat
tcaatcacttttttttttcagataagacatgcaacatgcactacaaatatacaa

>fragment_20;intergenic_region_chrChr2_435101..440623 Chr2:435101-440623 - Arabidopsis thaliana_start=3307;end=3480;length=174;source_length=5025
taggacgtgtttaaaagataagttcattttaacctaagaaaatattatgctagttttaac
cgttcagaataattatcggcattatatgatctatgaatcaatctatcatccatgatactc
atgaaaatgtagtattcgtttgctttcatttatttcttaacccttttatacgat

>fragment_21;intergenic_region_chrChr2_435101..440623 Chr2:435101-440623 - Arabidopsis thaliana_start=3481;end=3654;length=174;source_length=5025
gtgacaagtcaactgtactaccatttattttccagaagaataaggcttatttatatatat
cgaggatccgaatggtgactgcgttttgcggtgcgggaaaaatgcggtgcggttcaaata
ataacgaaaatacataaatacatatatctatatatagattttgatattattaca

>fragment_22;intergenic_region_chrChr2_435101..440623 Chr2:435101-440623 - Arabidopsis thaliana_start=3655;end=3828;length=174;source_length=5025
gcattgttgcattgcggttttaggtgcggtttatatcatcatttatgacctgaattacaa
aacaaattttggtccttataaaacaaattttggaaacaaattatgtttagtaagaccaac
atttttttttttgggttaaagaccaaaatttgttttcaacagaaaagagataag

>fragment_23;intergenic_region_chrChr2_435101..440623 Chr2:435101-440623 - Arabidopsis thaliana_start=3829;end=4002;length=174;source_length=5025
gctgtgagaaagtgtcagatcacacaggaaaggaaacatgcattgtggcattgttagcta
aaagaaacaaaattcgaattgtgacatataaaaacaaaagaaacatcaatattcttgcga
ggatttgatacacatatcttactgtaatattttttaacttatatatcaaaattg

>fragment_24;intergenic_region_chrChr2_435101..440623 Chr2:435101-440623 - Arabidopsis thaliana_start=4003;end=4176;length=174;source_length=5025
cagggaggggagtgttcttctagataaagtagagcaaaaggacgataaaaaattaaaaat
ataacagtaaaaaaagtaaagtaagacaaaattatttacataatttttttgatgtaacag
aggaaagagaaaaactatttgattgccagtgtgggtttgcagagacaaatatac

>fragment_25;intergenic_region_chrChr2_435101..440623 Chr2:435101-440623 - Arabidopsis thaliana_start=4177;end=4350;length=174;source_length=5025
cccgcgcctgcaaaatcctttactctgttttgttaatttacaagtttaccccttagatag
ttactgggatcccaccgtcgagatgtcttgtcacacgtgaattctactactaagatacta
ttatttctctgctctccactttcacgtaacatcttatactatacagtttttata

>fragment_26;intergenic_region_chrChr2_435101..440623 Chr2:435101-440623 - Arabidopsis thaliana_start=4351;end=4524;length=174;source_length=5025
cattctatacgatatacaatctacgaaaaaaaaaacgatatacaatctaccgaaatagta
tagttataggtctgtttatatagtcttatagatttgcacatttttcaaacaatgatgata
tgagacctaattttcttagggtattttcaatggtctttctatatttttctttat

>fragment_27;intergenic_region_chrChr2_435101..440623 Chr2:435101-440623 - Arabidopsis thaliana_start=4525;end=4698;length=174;source_length=5025
ttttaaaggtgattctattttagaggtattgtattctaataatcatctctaaaattaagt
tttcttataaaaaaaaatagagatatatttttttttaaatagagatgtttactttttgag
gaaactctattttatacgtgactattggtgcacaatgcctctaaaatataatca

>fragment_28;intergenic_region_chrChr2_435101..440623 Chr2:435101-440623 - Arabidopsis thaliana_start=4699;end=4872;length=174;source_length=5025
cctctaaaataaaaaaaattatagtggtcactttttcaaaatatttagaagttgcatatc
cgaaagcatgcaacttctaaatattttgaaaaagtgaccactataattttttctatttta
gaggtgattatattttaacctatattctcctccatattctccttttatattttg

>fragment_29;intergenic_region_chrChr2_435101..440623 Chr2:435101-440623 - Arabidopsis thaliana_start=4873;end=5025;length=153;source_length=5025
aaaaagtgaccacagtttttgacctatattctcctccatatccaaaaacaaccgtttgat
aataccgttgttaatgtgttaatcatttctttcaattagaatggaactattgaaatttga
aaactctaaattactagacaaccacctacttga
