# Supplementary material for: Mitochondrial Fostering: The Mitochondrial Genome May Play a Role in Plant Orphan Gene Evolution
Source: Front Plant Sci. 2020 Dec 3;11:600117. doi: 10.3389/fpls.2020.600117 (PMC7793901; doi:10.3389/fpls.2020.600117)
Supplement: Supplementary file 4 [file Data_Sheet_3.FASTA]

Split FASTA results
>fragment_1;Untitled_start=1;end=174;length=174;source_length=25718
TGGAATGCATTCTTTGCGATCTTATACCCACGGAGTGGTAGACTGAAGACCAACTGAATC
TCGACAAAGAGAAGTACAAGCAAGTAGATCATTCGACGTCAGAGGGAATGACTCGTAGCT
AGGGTCCCATCTCTCTTCGATTATTCAATTTGATCCGTCTTCGTCTTCTCTTAT

>fragment_2;Untitled_start=175;end=348;length=174;source_length=25718
GAAATTGATAGTTTGTGAGATCGATTACTCATAAATGCTGCCCTTCTCTTATATACGAGA
GCACCAGATACACCATGGATGGATACATACGATTTCACTTATCCCAAAAGTAAAGATCTT
ATTCGTATTCTGATCGAGGAAAGAAGGCGAGCTAGTTCAACTCAATGACAACCT

>fragment_3;Untitled_start=349;end=522;length=174;source_length=25718
CTAGGGCCAAGCCTATGGAAAGCTTTTCCAATCTCCTTCCGCATTCTTTCCTTTAATATG
CTTGTATCACATACCAATAAGACATAGGAGGATCCGATAGATTTCAATCACATACCAATA
AGACATAGGAGTTCGTTCCGAACAGATAAGATGTTAGTTGGCTATCAATCTTCT

>fragment_4;Untitled_start=523;end=696;length=174;source_length=25718
TTAGCACGAGTCGATCCCTATTCTTCTATAGTTGGTGAGAACTATGACTTGAACCTGCTC
CTTACTTCAATCTTCTTTTCAATTCAGATATGGATGGTAAAGTCCATTCAGATATAGATG
GTAAAGGAAGATCAAGTTACTCGGCTAGACCATTATCCAAAGAATGGAAAGCTA

>fragment_5;Untitled_start=697;end=870;length=174;source_length=25718
AAGCAAGTCAAAGAATCAGTCCCATAATTGAATGGCATCGTCCTTTCTTTCCCCCATGAA
TTGCTTTCTCTCGTACTCATGCGATCCCGTCCGACCCCTTTCTACTTGAACTCCTGGTTT
TGATGCTGTGACTTCCCCCATGAATTGCTTTTTCTTCTTTTCTTGCTTTCCTGC

>fragment_6;Untitled_start=871;end=1044;length=174;source_length=25718
GTTGCGTACAACTCCTTCTCTTATTAGAGGGCTCTCACGGCTCCTATGGTTGAGGAGCGT
TGGGCCCATTCTAAGTTGGAGCGACTCTCCGGAAGAATTCCTTTGAAGAAAGATCCAAGC
ACTCAACTTGATTGGAGAAGTTAGCGAAAGAGTCTCGAGAGCAAGGCGTTGAGC

>fragment_7;Untitled_start=1045;end=1218;length=174;source_length=25718
GGATCGACTTTTGCTTTCCCCTAATAATCTGAAGGGAACGGGTGAGAATGAAGTTCAGGC
TAACCACAGCTCCTTTCGTTTCAGTGGGGGTTGCAGTCTAATGAGAAATGAGGGTTGATC
ATCGATCTGTAGCGAATCTTTTCTGCCAATTGACTTTCTTGTCCTTCGCCCTCT

>fragment_8;Untitled_start=1219;end=1392;length=174;source_length=25718
AAGCCATTGGTTAAGTTGGTGAGTCTAAGTCTAAAGAGTAGGGGCGTAGCGAATTGACTA
TTGTGATCTCTTTAGCTTGAAATAGGCGCTGGAGTCTGTCTGAGTATGTAAAAGATGTGG
TGGATAGGATAAGAAAGAAACCTTCTACATCAGCTAATTCTTCTTCCACGAGGG

>fragment_9;Untitled_start=1393;end=1566;length=174;source_length=25718
ACTCAAATAAAGGAGGATCGGTTTCTTTCCCGTTCATCGTATCATAGGATTGGGGGTCTC
TTCCTGTCCTGAAGAAGCAGCTCTTTGCCTTTCTGCTTCAAAGAAAGAGGGGGAATGAGC
AGATCAAGCCTTTCCCTTCATGCACTAGATGGATCACTTACAATGACCAATACT

>fragment_10;Untitled_start=1567;end=1740;length=174;source_length=25718
CCTCGTGAGAATCTAAGGCGCTTAAGGAAGCATCTCGAATCGGGCGTGAAAAAGATCCAT
CTTTGATTTATTTCACACAATTTCGCAATGTCAACTTGCTCGATGTAGGCTTGCTCCCAT
ATTCTCCACGGTTTAAGGCAAGATTGGTGGGAAAGGGATATTCTCGCATCGATT

>fragment_11;Untitled_start=1741;end=1914;length=174;source_length=25718
ACAATGAAATATTCTCTGTAGCCGACATATGTTCCAGTTCGCCAATAGTATCCATCGTTC
ACAGCTTCTGCCCCTTTTTTGGGGGGCACCCAGCAGTTTACTGTTAAGGACACTATCGAC
TTACTGTGATATGTCTACAGTCAAAAGCTAGTACTTTATGGGTAGCATCTTTAG

>fragment_12;Untitled_start=1915;end=2088;length=174;source_length=25718
GGACTCAGAGATCAGGAAAACTTGATAGAAAGCCCTAGCTCTAACTTGATAGAATGCCCC
AGCAATGGCCATCGGAGAGGTCCAACGTAATTTATTACTCTTATAAAAGAGGGAACTCGA
CTGAAAGGAGAGAAGATAAATTCCATTTACAGGCTTTCTACCAATGACCGGAGA

>fragment_13;Untitled_start=2089;end=2262;length=174;source_length=25718
CCAGAAAGGGGAATAGAAGAGATAAGCCTTGAGCGGTCAGACCAATTACGATCGATTCGC
TAAACATTCAAGATTCTCGAGATGAACTGCTAAAAGAAGGAAGGGCGATAGAGAGAGGTT
TTTCACTTTCAACTAAGCTAAGGAGATTCGGGATGGGAACCCGCACTCTTTTGA

>fragment_14;Untitled_start=2263;end=2436;length=174;source_length=25718
CTGAGAGGCGTAGGAGATAGGGAGTTCCCCGTAATCCGAAATATGATTTAGTACAGAGGC
CGGCCGACCCCAAAGTCCTCCAAGTACTCACTCCTTTCAACGTCCCAAGGGGCATTAAAG
ACATAGAGATCTTGGAACCAAGGTGTCCTCCTATGGAAGGAATAAGACCTTGAA

>fragment_15;Untitled_start=2437;end=2610;length=174;source_length=25718
ACAAGACCCCCAAAAAAGGGTCTTTATGGGACCTTTGTCAAGGTCGTTCGCTCTGGGCTT
TGGGTTCAACGGGTCGCTTTGAAAATAAATAGTCTCATCACATCTAAGGTGCAAAGATTG
ACCTCGATGCATGTCAAATTTTGAATGCCTCATGACCTATGGTTCGGTCGTGGA

>fragment_16;Untitled_start=2611;end=2784;length=174;source_length=25718
AAACCACCAAAGGGTGGTTGGTTGAGATCTTAAGGAAGAAATACCGACCCAAAGATCTGG
CATGTGTCCTTGAGTCCTCTTCTGCCACGTGTCGCAGGGCAGCAAACCTATAAAAAGGGA
TCGTATCCGAGAAAGTACTCCTGCTAGCACTGAGTGTCTTCTTTCCACTAGGCT

>fragment_17;Untitled_start=2785;end=2958;length=174;source_length=25718
GAAATACGGCTGATTTCTCACCCGTGCGCACGCATCTCGCTTCTGGCTCCCTGACCGATA
CGACCTTTCTGGGTTTGTTAACATCCTTCCTTCTCCTTTTGGGTATTTGCTATCTTGTGG
TCCCTGATTCTTAGGCTGACCACGTGGTCCTCTTGCGACGTCTGTTGGGAGGTA

>fragment_18;Untitled_start=2959;end=3132;length=174;source_length=25718
GCATCCAAGGTCCGAAAGGCCTTTATTCCGACCCGACTTGCGGATCCGGGTTTGGGAGAA
CCTCCTTCGCCGCCGGTGAGTTTTCTACATCAGTCTGGTTTTGCTTCGGACAAAGCTCTA
TCCGGTGGCCATATTCCCCACACTCAAAAACATATAAGATGCAAGCCTTCGTAT

>fragment_19;Untitled_start=3133;end=3306;length=174;source_length=25718
TCGACCCTCTGGATGTCATCATTAAGACAAAACTGGGAACTCTTTTTGAATTTGAAATCT
ACCTCCACACACACACGTGCATATAGACCCCTAGATGAATCCACTGTGCATAGATCAGCC
CGGACTGCTTTGACCAGTTTCTTTTCTTCCCAAAAAAATCTGGTTCATTAACAA

>fragment_20;Untitled_start=3307;end=3480;length=174;source_length=25718
ATTGAATCGTGATCACTGGGGACGTCTCCTCTCGTTTGACTCGAGTTGCCTTTAAGTCTC
CTAATCACATGGATATAGGTGGGTTAATTGTTCTTCCTTTCGGATGAGCTAATTGAATCA
GATGAAGATATGAGATCAGTTCAGTCTCATTCCGTAAAGCCAAAGACGACATTC

>fragment_21;Untitled_start=3481;end=3654;length=174;source_length=25718
CATTAAAGATAGAGTGGGTCGACCTTTCAACCAGGACGGTTGGGTGCGCTAAAGCAAAGG
CGTCTTATCAAGGGCCTGCCGCTCCCCTCTTTAGTTGTGACAAGGGAGTGTGCTTATGAT
TCTACTTTGTTGCTAGACCAGGTCTTAAAACGCAATTATGACTAGGTCGGGACT

>fragment_22;Untitled_start=3655;end=3828;length=174;source_length=25718
GACGGGGCTCGAACCCGCAGCTTCCGCCTTGACAGGGCGGTGCTCTGACCGATTGAACTA
CAATCCCAGTTTTAAAATTATTCTTCTTGTCAACCTTCTTCTCATACGAAATTTCAAAAG
AAAGAAGTAGAGTCGTTGGACCAACAACCGCCAGGATAAAATCTGTGTGAGCGG

>fragment_23;Untitled_start=3829;end=4002;length=174;source_length=25718
GGCAAAGACACCTGTTTGTTTTCCGAGCGAGAAAGAGATAAATTGGAGATTGTGTAATAT
TACATCCAATCTTCCTTGAGAGCTGGAAAAATTCCATGAAGAAGAGCTCAAAGTATTCGT
TCCCAGTCGGATTCTCTAATTAAGATATAGCAGTCAACCATCAAGAAATCATCA

>fragment_24;Untitled_start=4003;end=4176;length=174;source_length=25718
ACTATTTCACCGGGGATGAGCTCTATGGCTATTCTATTAAGTAAGGATCAACTTAGGCCT
TAGGCTTAAGCTAGAACTGCTCCTTCTATCACATCGGATTCTAGTAAAGAGATGGGCCTT
CTCGTCTGATCTCTGCATCAACAGGAATGCGGGAAAAGCTTCTTCTCGCCCCAG

>fragment_25;Untitled_start=4177;end=4350;length=174;source_length=25718
AGTCCCTAGCAGCCTTAAGCCCGCTACGCCCCTTTAGTTGAACTGGTTGCTATATAGGTC
AATTGAATCTTAGCCAGTTTCTTCTTACTCCTTTTGTTCTCATTCCCGGCCAACCGTGCC
ATGAAGAGTCGAGCAAGAGCAATCGCAGCTTTATCTCTGCCTTTGCAGCTCCCA

>fragment_26;Untitled_start=4351;end=4524;length=174;source_length=25718
TTCCTGCCTTATAAAAGCTTCAATCTACAAAAGTAGAACTACTGATGACAGGTCTGGCCT
ACAACTGACTTGCTTTCAGACTTACTGGCTGAAGAGCAAAGAGATATCTATTTTACAGTA
AATTCCTCTTAGAATAGCATCCCGCTCTTTATAGGTTTAGTAATGCTACCTTGA

>fragment_27;Untitled_start=4525;end=4698;length=174;source_length=25718
GCCCAACGAGTGTAATACCTGGAGCGAGTAATAGAGAGGACAGAAGATATAGACTTTTTC
TTTCCTTTCTGGCTTGACCATGAGGCCATGACTATTCAAATCTTACAGGAAGCAACCGCT
GTACCCCGCCTTCTAGCTCTTAGACTTTTAGAAGGGGGTTCCTCCGGCGCCTTG

>fragment_28;Untitled_start=4699;end=4872;length=174;source_length=25718
TTCCGTTAGTTTACTTTTCATTTTAAGTCTTGTAAGTTAGTTATGTCTTTCAAGGGATAT
CACCATCCCCCGCACCTCTTATTGGTGGAAGCGCGGGGCGTTGCAACCATCATCCTTGGA
CCCGGAATATAGAGTTCTTCCCTGGTACCTGGAGGATGGAGAAGAGAAGGCATT

>fragment_29;Untitled_start=4873;end=5046;length=174;source_length=25718
GTCTTTCCTTGATGGAAAACTCTATGGTATAGCTATCATTAACGGAGGAAATTATCCTTC
CGCACCTTGATCTTTCTAGGGCTATTTTCACTAAGCCGAATCTGTGGACTGAGTGGCTAA
CTATTCTAGGAGTGGGGCTTTTCTTTGTATCGAGAAAATCTTTTGTTAACAGTT

>fragment_30;Untitled_start=5047;end=5220;length=174;source_length=25718
CAAACTCCCTGGCACCATCCCCTGAATAAGGGGCTGGGGGAGGTTTGACACCCTCCCAGA
TCACTTGAGCACAAAGCTTTAAAAGGAGCAATAGTGGTCCTGCTAACGAGGTACTATGCC
CGGTTGGTGGACTTTCCTTACCAAAGTGGCAACACAGAGGTTTGGTCAGAAAGC

>fragment_31;Untitled_start=5221;end=5394;length=174;source_length=25718
TGATAAGGGTATGACAACCTTACGGATTAGGCAATACCTAATCTTACTGGTTCTTCGTCA
GAGCCGGGCGCCGTCCATCACGTGGCGTTTGTCCACGGGTCAAGGAGAGTAGAACCGGCG
GGGTCTTTCTTAGTGTTTTGTGGTACATACCAAAAGGTTTGTCATTTTATACCG

>fragment_32;Untitled_start=5395;end=5568;length=174;source_length=25718
ATTGATATGGCTTTCAATTTGTTTACCACATTCACCGAGAGGCTCCGCTTGGTCTCTTGG
CGCAGTGTTTTTGAAGACACTCGGTCACTCCGGCGTTTCCTCATTCGGATCGCCTTAGTG
GCTACTGGGCTCGTTAGTAAAGAATCAGCGATTGTTTGTCACGTCTTAGCAGGC

>fragment_33;Untitled_start=5569;end=5742;length=174;source_length=25718
AAAGTACTTAGAATGTACAAGACATCGCGGGACCCTTGTTTGCGTATTATTGTAAGTCTG
CCTTTACTTAGTATTTATTTCCGACCCGACTCCATCGCTAAGTCGAATAGAAAGCAAAGA
CCTTGGAAAGAAAAGATCTTTCACCCGGATTCCAGGAAAATGAGCTGCCATTAT

>fragment_34;Untitled_start=5743;end=5916;length=174;source_length=25718
GAACCGCTACCATACCAGACCAGATTTGACAGACAAGCTCCGTTGCAAGAGTATTCCATC
TATCCAAAATCCCGCAAACGCTTGGAGTTGGATCCACAACAAAACTCAACCGTGGTCGTC
CAGCACGATAAATTTTGAACTTACACCGAATCGCGAATCCCGTGCAATTGAGAT

>fragment_35;Untitled_start=5917;end=6090;length=174;source_length=25718
TTTCTAGTTGAATTCATTCACAAAACCCCGGGAATTTTAGATGAATCACTCCATAACGAA
AAGTGCTAAGGTCCTCTCATTTACTATTTGCGTAAGTTAGTTTTTTATATAAAAGAGGGC
AAAACTGTATGAAAAAGTTGCTAAAACTCGTCTTTTTTCGTTACTTTGACCGGG

>fragment_36;Untitled_start=6091;end=6264;length=174;source_length=25718
ATGTAAAGATGTATTTTATAACCTTGTCTGATGCTGACCACATGCATTAGGCAACTGTTC
AGCTATTACTCACGTTAGCTGCATCTCTTCCGAGACCAGGCCCTTTTCTCACTCGTCGAT
GGAGAACCTCACCCTCAGGCTCAAAAATCGTCGTTCTTACGCTTTCGGGGGTCT

>fragment_37;Untitled_start=6265;end=6438;length=174;source_length=25718
CCCTCTCTACAGTGAGGTTCTGTTTGAAGTTATGATTGAGACAATGAGTCACAGGTCTTT
CTTTTATTCCCTTGGAAATGAATCACCAAGAAAAAGGTTATTCATTAGCAACAAAAAGAG
TAAGACAGCCCTGTCGGGCTCCTGCAGTTAGAAGAAGAGCGCGACCGGAACCAA

>fragment_38;Untitled_start=6439;end=6612;length=174;source_length=25718
GCATAAAAGATTGACTGTGATGCTACGTGCATACACTGATCACTACGGAGAAGAGAAAAG
ATGTCATAAAGCATGGGGGGGACCATCGACTTCCCCCAAAAACTATTGATTGGGATCGAT
ATAACAGAGTGTGCTCGATAGGAATCACTATTATGTCCCCGAATAGAATGTATG

>fragment_39;Untitled_start=6613;end=6786;length=174;source_length=25718
TCACCTTTTTCTTTCCCTTTTTGACCAACCTGCCGCGTATAGTTTAGTTGTTTCTTTATG
CGAGGGTTGATGATTCTCCAGTTTCGGATGCCTCCGGCTGGGAAGAAGCCCTAATCTTCG
AGTCAGGAGATACCTTGAGAACAGTGAAAGCGGAATCCTACTTTATTTAGTTTA

>fragment_40;Untitled_start=6787;end=6960;length=174;source_length=25718
AAAGAAGGCTTTGTCTCGTCCCTTCCCATTGTAATTGTAGGAGGGAAAGTAAAAGGAGTT
ATTTTAAACCACCCTGCCCCTAGCCCTACCATGGAATAAAGATATAGCCCTATAACCTGG
TTTTCAGCAGATCTAGAATCTACTGCCCCTCTTTCAACAAACTTGCTTGCTATC

>fragment_41;Untitled_start=6961;end=7134;length=174;source_length=25718
CCAGCGCGTCTATCCTTAGTTGTCGTGTCTAGCAAGCGAGAAAACGTAACGCGCTAACGA
ACGCACTTACGTAGTAACCCCTACGCTTGCTGCTGGCGCTACCTTGGATACGCCAACCCA
GCGAGTAAGGGAGTGAGTCTGTCCAAAGAAGCTCTTAAGAAGCGGAGTTTCACT

>fragment_42;Untitled_start=7135;end=7308;length=174;source_length=25718
CGACAAAAAAGGTTTGGACTGAAACCATTTTCAGACGGAATCGACTGACTTCTAGTTGCA
TCGGATCTAGAGATCTGTTGCCAGTTCCGATAGAAGGAAAGGAGTAAGGTTTAGGCTTTA
CCCAATAGTTGTTGAACTCGAGGTTGGTAATAAACTGAAGCTGCTCAGTCTTCT

>fragment_43;Untitled_start=7309;end=7482;length=174;source_length=25718
AGCATAGCGGAGTGATATATATCGAAGAATGAACTTAGCCTTCAACCACAAATGGGGTCC
TTTAGGCAGCCGATTGCCCGTTTGCTTCCACTGACTTACGTCGTGAACATTTCTCCAACC
CGTCAATGAAATGAAGAGAAAGGCAACAGGGGAACAAGGAACCAGGGAAAGACC

>fragment_44;Untitled_start=7483;end=7656;length=174;source_length=25718
AACACAACTTCCTTGACTTCCTAGGCTTAGAAACCCATTCCTATAAACGGGAAAAGCTTA
CTAACCTTACAACTCTGGAAGGGATTACTTTCTTACCAACTGACATGGCTTACCTGGCTT
ACCTTACTAACAACTAACAAACATTCCTGGGATTACTTCCTGACAGGGCTTAGC

>fragment_45;Untitled_start=7657;end=7830;length=174;source_length=25718
TTACTTACTAACCTTCCTTACACGGAATTACAGGGAAGCCAACACCCGGGATGTTCCGAG
TGAAAGTAGAAGTTTAACCGGAACTGTCGAAAGATTACTACAGAAGAACCCATAAGATGT
CCCTTACATATACCGATGTAAACAAAGATCTGAACGATTGAGAGAAGGAAGATA

>fragment_46;Untitled_start=7831;end=8004;length=174;source_length=25718
GAGAGTATGATAGGGGAAAGGATAGCAGTAGAGCTCTTATATACCAAATTCAAACGGTTA
TCCTCCTAGGCTAGTAAACCTAGTCGGAATGAAGAGTACGGGAGAAGGAAGACAGATTAG
GAGAGTGTTCAGTGGATACAAAGAGACCAACAGTTCTTCGGAAGCAGAAGGAAA

>fragment_47;Untitled_start=8005;end=8178;length=174;source_length=25718
GAAAGCAGGAGAAACACAAACTGACCGAGCTAGCGATGTTCCTATTAGGCTTGGAGAACT
ACTCGGAGGATGAAAGAAAGAGACAGGGAACAAAGCACAGTATACATCCTACTAGAGCTG
CTAACCGGTATTCCTCGGTGGTTCCGTCCTTTAAGCCAGATTATTAAGTAAGAT

>fragment_48;Untitled_start=8179;end=8352;length=174;source_length=25718
ATGGTTTGACCCTTTTCCTTTTTGTTTTCATTTTCATCTGGAAAACACCCGGAACCAGAG
CATGAAATAACCTTTCTTTTTTGTATGACTGAGAGGAACGCCTCAGGTCGAATGAATACG
AAAGGGAGATCAATCAAAGAAACAAAAAAGGCCATGAATGAAGAAGTTGGGCCT

>fragment_49;Untitled_start=8353;end=8526;length=174;source_length=25718
TTCACCCTCTTTCTAGTTACTCTGGGAGCTGATCTGATAAATGCACTTCAAAGGGAGGGA
AGGCTAGGTCTTTCCCATCTTGGTATGGCCGAGCATAAAAGATTTGAAAATCAAGTCAAA
ATAAGAAAAGGTAGAGAGAAAACTGAACGAAAGCGGTAGCCCCCGTCAGGGCAA

>fragment_50;Untitled_start=8527;end=8700;length=174;source_length=25718
GAGAAATAAAAAATAAGGACTCTTGTTTTCCGCATACGCATATAGGCTGTGAAAAATAAG
TCTACTTTTTTTAATAGAGAAAGTGAGTGATTCGTCTACTTTCTTAATAAGGTAACGGAA
CGAACTTCAAGTCCTTCGTAGGACGCCGCCGTTTGCTAAGATGTGCTTCCACAT

>fragment_51;Untitled_start=8701;end=8874;length=174;source_length=25718
CGTGAGTCTTTAGTGCACAAGTCGTCGAATCCCTTAAAGGAAAGGTTTGGGGCAGGAGTA
TCGACGACAAGTCGTGCCTGAAGTTGTTCATGCACATCTTGAGGAGCTCTTGCTAAGTAA
ACTTATGGGGACAGGCAAAAGTAAAAGCTCGCCACCTTGCAGTGAATTCCATGA

>fragment_52;Untitled_start=8875;end=9048;length=174;source_length=25718
CAGGTTCATTATACCTTTGCTTGGTTTTTAGTAGTTCGGGCACTCCAACCCTTCTTTGTG
TGTTGCTGAACTGCTTCCTGAACTCCGAGACCCTTGCTTCCCAAGTCGGGATCGACTCTT
CAGAGAGGTGGAGGTACAAAGGAAAAAACACTGGAAGGAGAGGTAGTTTACTGG

>fragment_53;Untitled_start=9049;end=9222;length=174;source_length=25718
CTAGAGAGAGTCAGAAAGCAGTTTAGTAAGGTAGTTTACAGGCTTTCTTCCTTTCTTCAA
TGCTTGAGGGACTTCTTTACCGTCTAACCTAGCTAGATCTGAGCTACCTTAATCCGTTTG
TAAGTAATGGAGTAAGAGTTACCTGGATTGAGACAGTCTGAAGCTTTCAGCCCT

>fragment_54;Untitled_start=9223;end=9396;length=174;source_length=25718
TAGGTCCAATTCCAGCTGCTGTTGCTCTCTCAGGACTTCCTAGGTAAATCGAGTATGTGA
AAAAAAATTGTCAATAAATTCTCACACATAGTCAAACACCTTATACAATAGGTTATCAGA
CTACATCGATAGTTGCTTGAAGCCAATAGTGGGTAAGTGTTAGATGAACGAACC

>fragment_55;Untitled_start=9397;end=9570;length=174;source_length=25718
CTCTTGTGGATCGCTTTCTCTTGCACGTTAATTAATCGATAAATTGCGTATGTAAGGTCT
GCTGGTCTGTCAAGGAGAATCAAGATTCGACGGGACGCTAGCGCCCTAACAATAACAAGA
GGGAGTGCTAAGCTAGGGTTCAAATCCAATAGTAGCTAGAACCAGTGAAAGGGT

>fragment_56;Untitled_start=9571;end=9744;length=174;source_length=25718
AGTTCACCAGACCCGCTCACGATAATGCGAATGAAAGGGCAGATAAGCCTATTACTAGTT
ACGACGAGAAGATCCTAACAGGCCGGTTTACAACAGAAAAAGAAAAGATAAGGCTTGAAG
ACCTATTAGTCGAGGAATTGGCGTTCCTCGGGGATGAAAAGGAATTGATCTGAC

>fragment_57;Untitled_start=9745;end=9918;length=174;source_length=25718
CCAATCTATTGATCCGGACGGGACTACGAAAGATTGACTTTCTTCCTTCAGCTTGAAAGC
GGGAAAGAAAGGAATAGACAGAAGAAAGTATTAGAGAGGAATAAGCGAGTGTCAGAGTAG
TCCTAACCTCAGTTGACCGATGATGGTTCTGCTGGTTCTTACTTGAATCTCTTG

>fragment_58;Untitled_start=9919;end=10092;length=174;source_length=25718
CTTTGAGAATAATACTTCAAAAAAATGCTTTTATCTTGCGATGTCACCACTCGCTTTATA
TATAGTATAGGACTAGACCAACTTTCGCCAATCTTCGACCGCTGGCGTATATGAAGCACG
TTTTCTCCGTCCCTACCTCCCCTGCACCCGGCCATGGATCAAGACTTCTTTCTG

>fragment_59;Untitled_start=10093;end=10266;length=174;source_length=25718
GTTCTCCTCCGGCACAGGAAAGTAGGTTCGTGGCTCTCCGTCTCCTTTCTTGATGAAGTA
AGGATTCATTTATTTTGTGTCTAGTCGAGTACTTGGAAGAACCCCTTGGAATGCTTTTCT
ATTTTCATTCAGCGCTACGCCCCTTGTGCCAACCCTTTTCTCGTCTAATAAAGA

>fragment_60;Untitled_start=10267;end=10440;length=174;source_length=25718
AAGGAGTCCCGGGCCCTACCTCTACTGAATGGACTTCTACAGCTAACGATCCCTGCTAAC
AGCCGGCCTTACCTTAAGTTGGAACGAACCTATCTCAACCCATCCATCTTCATTCGATCG
ATATGGGATCCTTATTCCTTATATAATATATCAGAATCTTATCTGTTTAACCAG

>fragment_61;Untitled_start=10441;end=10614;length=174;source_length=25718
CTGATAGGCAACTACACTCCCTTTTGTATGCATGCTGGTAAGACTGATAGACTGTCATTC
TATCCCTTTTCTTGAAAGAGCGTATATGATGGTTATGAATGGAAAAATGCAATGATTGAT
CCCACAGCGCTTTATTTAGCATGCTATACAGTAGTAAGGTTATATGAAAACAGA

>fragment_62;Untitled_start=10615;end=10788;length=174;source_length=25718
CCATGATATAGACAAGGGGCTAGATCGTGATAAGGGCATTATAGAAAAAATCCCTAATTC
AGGCAGTGGCCCGTCATGACTTTATCTCAAAGGATGTAATAGGAGCTAATGGAAGAAGGA
TAATGTGATCAATCTCCAGTCCTTTACACCCTCCTGACTATGCCCCTTGTGGTC

>fragment_63;Untitled_start=10789;end=10962;length=174;source_length=25718
AACTGAGTCGTGCAGCACATCTTTTCGTATCTTGACTTGGTACTATCTCCTTTTCTAATT
CATCCTGTAAGCAGGTTTGAGCGCTTTGACCATCTATAAAAAGCGAATCTTCCTACTCCT
ACACCTCTCCTGTGCTGTGGGGCTTGGCTGCGTAGAATATCTATCTTGTTCATG

>fragment_64;Untitled_start=10963;end=11136;length=174;source_length=25718
TCCCTGCCCGGGATTTCTTCCTTGGCTGTAGCTTCGCTCCTTGGGTCTACTCCCCGTTTT
TCTGGAAGGTTCTACCTAGATGCCGGAGGAACCCATTCCCTTCGTTGATGTTGTAGCTTT
CGTTGTTTAGAGGGCGCATGAATGGGGCAGCTAATTAATTGCATAGTAGTGCTG

>fragment_65;Untitled_start=11137;end=11310;length=174;source_length=25718
CTGTTCCTGCAAGCACGAAGTCCGCGCTGTAGCTTCTGTCATTTCATTAGTATTCCTCTT
CTCCTCCGTTGGGAATAGGTTGCATTAAGGGAACAGGTATGTAGGCTTTAGCCGGCTTCT
CCCTGTGCTTACATGGGGTTTATTGCAGCTATCCCCTCGCATTTGTAGCTCTTG

>fragment_66;Untitled_start=11311;end=11484;length=174;source_length=25718
AGCAGCCAAGCTCTAATCAATAGGTTCTAAAGTCGACTTCGTCTCGTTATTCTGTGTTAG
GTTTGTAAACCTAAGGTGTACTTCCCGAGGAACGCCAGTTAGTCGACTAAAGGGAGAGGA
ACGCCTATCTACGGTTTAAGCAGTCTAATCTCACTCTCTCGTCCAGAACAACTT

>fragment_67;Untitled_start=11485;end=11658;length=174;source_length=25718
CTTTGGGTTTACTTTTCTGTACATGGAGGGGCGGAGCGGTTCTGTTAGGTTGTTTTATTG
GATTGCACTGGGCATTCACTGCGAGCTCTTCCGAGGAACCCCTTGAACAAACAAAAAAAA
GGGTAATTAGTTCTGTTTTAACAGACCCCTTGTTCCATAGCTGCTCCCTATCTC

>fragment_68;Untitled_start=11659;end=11832;length=174;source_length=25718
GCTAAGCTACCTAACAAACAGTCTCGCTCTATCTCGCTAACTTACTGACGACCTACCTAA
CTTTTCTCTCTCAATAACTCTCTCGTCTAGGGCATCCGCGCCTGAGAATGCTGTAAGCTC
CCTCTCCTCTCTAGACAAGTGCTTGAGTCATGACTTCGCCCTCTCCTTTTCAGT

>fragment_69;Untitled_start=11833;end=12006;length=174;source_length=25718
CGAGTTGCTAAAGCACCTCTCGCCAAGACGTCTTTTCCAGTGTCGATCATCTTGCTTTCC
CGAATTCGTTAGATTGCCACCAGTTCCAGAATTGGGAGAACATAGGATTGGTAGTTGGGC
TCTGCTCGCTTGGTTGGTCATTCCCTTCTGTCTTGGTTGATGGATAGGTGAGCG

>fragment_70;Untitled_start=12007;end=12180;length=174;source_length=25718
CATGCGGTTACTTCCGAACGAACCGGTCGATGGCAAGCTTTAGCTTAGCTGGCTAGCGGA
ACAGAAGATGGGTTAATGGGCTCTTAAGGCTTGGGATTTTATCCACTCGATAGGAAACGA
TCTTCAAAGAAGACACCTCTCCCGCTTCTGTGACTCAGCTTCATCGTACAAGGG

>fragment_71;Untitled_start=12181;end=12354;length=174;source_length=25718
ACTTTTAGCTCATCATTCCACTTCGACTGGTAGGGGTTTTCTATTAGTGCACTTCGGTGG
GAATAAGTCTTCCTCTTTTCTTTCGGAAGGAGAAAAAGATGCTTCATTTGGTTCCCTCGG
ATCGGTAAATCCGAATTCGTGACCCAAACTCTATCTAGTTTAGTTACATCAAAG

>fragment_72;Untitled_start=12355;end=12528;length=174;source_length=25718
GTGGCTGCCGAATAAAAGGGGAAACTTTGCCTGCCAGATTGCCTTCGGTAACCCTAACCC
AGTTATCAAAAGAAGGCGCCGGTTCGGCTTTCAAGAGAGGGGAGCGAGCTACACATAGTG
AAGCGAGTATTCGATGAACACGAAGGCTTTGATGAAAGGAAAATTGACATTTCA

>fragment_73;Untitled_start=12529;end=12702;length=174;source_length=25718
AGTAGGTAAAGTAGGGCGCTTAGGCTGGCTGAAAACAGATAAAGGAGACATCATGTGCTT
GGACGAGTTCCTCCGAGGAATGCCTTAGACGGATGAATCCCGCTGGTAAATACGGCGGGA
TAGGATCCACTCTTGCAGCTGAACTTCTTTGTCTATTTCTCTATAACCTCGTAT

>fragment_74;Untitled_start=12703;end=12876;length=174;source_length=25718
ATCTTTTTACTGCGCCCGAGAAAGAAAAGAGCAAGGGTAAGGGCCCCGGGAGAAGCCACT
GACTGCTACTTCCTCTGCTACAACTGGTGGTTATGGATGGAGAAAAAGAGGGGAGCTTTC
GATTTTTAGGAACTTCTTCTAGTTAGTAGCGATGAATTAGAATGAGAGGATCCA

>fragment_75;Untitled_start=12877;end=13050;length=174;source_length=25718
TCCAAATTGGGGAGAAAGAGACGTATCCGACGAAAGCAAGATCTATGATAATAGATTCAG
TATGGATTCTCTTGTAGGTAAGTTTTAGCTTGAGCTTGATCAGGATCCAATCTGTACTAT
ATATTTTGAAACATTTGTGAGATGCCAAAGAGAGTTCGAACAAGGTTTTGAATC

>fragment_76;Untitled_start=13051;end=13224;length=174;source_length=25718
AACAGGATCTAATCTACTGCTACCCCTCGAAATGGAATTGGTAGGAATGGAATGCCGTGA
ACCCAGGATTAGGCCTCGTTAGCTCGCTTACTCTTAGTATAGCAGGTAACCAACCTTCTT
CCCTTTATGGTCTAGCTTTGATTTCACTCAGAAAAGAAGAAAATGATAGGACCT

>fragment_77;Untitled_start=13225;end=13398;length=174;source_length=25718
TGATTCTGTCAAAAAGTGAGTCATTTTCCTCCTCAAAACCCTATACCCCGTAAGCCATCT
AGCCCCTTTTTCCATTACGTAAGCAGTTCGAAGTCTTCAATGTATTACATTCCTTCATCC
GGGGAGGTTTTCATAGCCTAAACAGAATGGAAATCATAGGTCTCTCCGTATGTA

>fragment_78;Untitled_start=13399;end=13572;length=174;source_length=25718
CCTTTAGCGCTCAGTTCGGAAGTAGATTTCTTTCGTTCCTTCAGTTGCAGCAAGGACTTA
TTTAGCTCTTTCTTTAGTCTCTATGGCTTGGTGAGTTGTCCAAAGCCAAGGGGCCCTACA
CTTAACAAGGGAGCCACTCTGCCAGAGCTTCACTCTAGGCCTCTCACGTCGGTA

>fragment_79;Untitled_start=13573;end=13746;length=174;source_length=25718
GCTATCCGTAGATCACTATTGGACGATCTTCATCTTTCTCCGAATTATACTCTTCTTTCT
ATCTTGTTGCGGGGAAGTTCAGTCATATAGAAGGTCTAATCACGAGCAGTTCCAATCCCA
GCCTGCCTAGGCATCGAAGAAAACATATCCATATCCCATGTTATCGCACTCGAA

>fragment_80;Untitled_start=13747;end=13920;length=174;source_length=25718
ACCATGCTAGCTCATGTTGTTGGTATATCACCTTCAACCGCAGGGCCGGAGGCGCCTACT
AACTCTGTCTCGTCCCAGGCTTTCAACAGCAGGCATGTAACCTTCAAAAGAAGCAATTGA
GGATGGAAGCAATCGACCCGGACTAATGGACCTCTCCCAGCAACAGCCTTTGAT

>fragment_81;Untitled_start=13921;end=14094;length=174;source_length=25718
GATCTTCCTCCGCAAAGCCGTTATTCCACTGCAAGTCAAGATTTTCCTTTTGATCGTAAT
CGGGATTCGACCAAGTCAACTGCCTTTCCTGAAGCAGATGAAACGGCAGATATTTGAAAC
AAAACTAAGGAAAGTAACATTCCGAGTACAAAGTTTGACTAATTTGCTCAGTTG

>fragment_82;Untitled_start=14095;end=14268;length=174;source_length=25718
CACTGTGAAAAGGTACCGGAAGGAAGAATGAAAGCTAAACAGCTTGGAGTTCCCATTCCG
AACGGAGAGAGATAGATTCAACAGAGGCTTTCCTAGGAAAAAGAGAGGGGATATATTGAA
AAGAGAGCAGAAATCCCATTACAAGCTGTAAAACAGAGCTTACAACAGTTGTAT

>fragment_83;Untitled_start=14269;end=14442;length=174;source_length=25718
CGCAGTGGACAGAGTAAGCAACATTCATAAGAAGAAGAAAAGGGTTTTTTTCCTAACAAG
CCAGCTTGTGTCGGCAGTTAGCAACAAATGCATGACAAATCCATTCGCTTGGCAGGAGAG
ACAGGATGCAACAGGTATTCCGTAGAGAAGGTATAAATCTATACTATTATTCAA

>fragment_84;Untitled_start=14443;end=14616;length=174;source_length=25718
ACAAAACAAAGAAGTTCTCTCTTGACTCTTGGTACCTGCCTCAGCTGCACCTACTCGAAA
GCAAAGGAAACAAGAAAAGCAAGGCAGCTATGGACCAATACTTCATACATCCTTCCCGGA
CGAGACAAGAAAGGGATCTTACAGACAGGAAGCACCGCCCGGAACAGCAACAAC

>fragment_85;Untitled_start=14617;end=14790;length=174;source_length=25718
TACAACGACGGGTAACTCGCTGGAAAAAAGAAGTCACAACTAGATCAAGACCTAAGGAGA
CTTCGAGCACACATCTTCCCTATCACGGCTCATACTAAGAAAGACTCTCTAGTAATGACA
GAGCAGCTAGCCGCTCAATCGTGCCTTACCTCAGTAGATGCATACGCACAACCC

>fragment_86;Untitled_start=14791;end=14964;length=174;source_length=25718
GGAAGGCACTCCTTCCCTACAACTTGTTTACTTAGGAATCACAGCTACGCCAGCAATCTA
TCTCATCAAGCTACGTAGAACCAGGAGAGGAGTGACTCTTAACTGTGCTCTAGCAACAAG
CCAGCTAGCCCTTATAGTGCCCGAAGCAAGATCGGAGTAGGAAGACCATGAGCG

>fragment_87;Untitled_start=14965;end=15138;length=174;source_length=25718
GAAAGGCGTTCCTCGGGACTGACGTGACTCTTCCACTTGACCGATGAGGTGAAGGAGTGA
GAACTCTTACTATAACAGAAGAGAAAAAACAAACAGTTCCCAAGGAAGAAACAGTGAAAC
ACAGCAAACAACCCGGGAAGGATCTATACACTAATAGGCCTACTGGCGTTCCTC

>fragment_88;Untitled_start=15139;end=15312;length=174;source_length=25718
GAAGTACTCCGGGATATACACCAGGGCAACTTTGAAAGACAAGTTAGCAACCGTACTACT
GGTATGAATTGAGTATTGCAGACTAGTGCTAAGCCCATAGCAACAAGACTGCTATTATCA
GATAGCTAGGACTTATTCTACAGCTCTTTCACACAAGGGAACGTATGGGGATAT

>fragment_89;Untitled_start=15313;end=15486;length=174;source_length=25718
CTAAAGAGAAAGTTTATAGTTCTGACTTCCTGCCTTAAAAGCAGATTCAAAGAGACAAGA
TCCAATTCCTTCAGCCTATTCACAGCGGATGAAGTAATAGCATTGTACAATTAGAACTTC
ATACCTTTTTCTTGCTTTCTTGTTCTTAAGCCAGTTACATACTTTATTCGCCCG

>fragment_90;Untitled_start=15487;end=15660;length=174;source_length=25718
AGGGGTTCCTCCTTTTAGTCGAGTATGTAAACAACCTGAAACTAATGCTTTTTCCCTTTC
TAGCTTTCCACCATTAAGACTTGTTGACTTCCTACGCTATTCGATTCGCTGGCATGTCCG
GTCTCATACGAAGGAAAGGCTGGATGGTCAGTCACTCATGAATTCCTTCTCGAA

>fragment_91;Untitled_start=15661;end=15834;length=174;source_length=25718
TCACTACTGGAATATAGCTTATAGAAAGAGCAGCTTGAAGCAAGTGGCAATGCTAGAAGG
GCATTTCTTTCCCGCCTACTTGAGTAGCGCGTTGGATCTATGCTTAGGCAGCTTAATCGA
GACTTCATATACGTAGATTGCCATGTCTGTATCCGAACGAAAAGACCTTCCTGA

>fragment_92;Untitled_start=15835;end=16008;length=174;source_length=25718
TGTTCTTGCCCTATTTAAACCCCGGGCAATTTCCAAAAGAAGAGAAAACAACCACCTCGG
AACAAATATCATGCATACATAGGAACCCGGCTTCGCTAACCTTTCTTACTTAGTCGTGAA
ACAACTGTTCCCATCGAACGTAGAGAGATAGTCAAATGACAAAGAAAGGAAAGC

>fragment_93;Untitled_start=16009;end=16182;length=174;source_length=25718
AGACCTCGGAACGCGCTGCACAGCACGGAACAGCCATTACATCAGTGATCGGCAAACAAA
GATAGATACTTAACAGCAGCTACAAGCAACAATAGCTACACCCGCCTAGGGACCACTCCA
GAAGTAAGCTGCGATTAACCAGCTCACTTCCCTCATTCGATAGGGAAGACAACC

>fragment_94;Untitled_start=16183;end=16356;length=174;source_length=25718
TGCAGGGATACATGCATGAACAGGAATACTGCTACGCTTACCTACCTGACCATTCATGCA
ACAACTTACTCACATACCAACAAGGGATATGAATTCTACTGAAGCTGCAAGCAACAGGAA
CTAGTGCCGCTTAGCTACGGTAGTTCGCAGGCCGTTCTTCACTACCTCCATACA

>fragment_95;Untitled_start=16357;end=16530;length=174;source_length=25718
TGCTTCACACAGAAACAACTGCTGTGCATACACAGAAACAAGGCAGCTATGCACACTAAC
TAACCATTCCTATCGATAGAATACAAGTAATGGCAGATAGGAAGGATAGTATAAGGTAGG
GACAGATAGATAGAATAATACGTATATAATCAGAAGGCTGCTTAGAGGAGTGAT

>fragment_96;Untitled_start=16531;end=16704;length=174;source_length=25718
CTAGCTCTCTAACCTCTAACTATCACTAAACTAAACAAAGTGGAATTGAATAAGAGAAAG
AGATTCGTTGGATAAGTTGAGAACAAAGTGGTTCACAGGTAGCTCAGATGGTTAGAGCAA
AGGACTGTAAATCCTTGTGTTAGTGGTTCGATTCCACAACCACTTCTATGCGTT

>fragment_97;Untitled_start=16705;end=16878;length=174;source_length=25718
CCTCGGACGCTAATAACGAAGCAAACTACAGAATCTCAAATTTATGAAAAATATGGTTCG
ACTGTTGTTGCCCCTGCTCGGAGCTTTGGCAGGTAGTTTTTGCGCCCGTTTTCTAGGATC
AGAAGGAAGCGCTATAATGACCACTACGCGCGTTTCATTCTCTTCGATCTTAGT

>fragment_98;Untitled_start=16879;end=17052;length=174;source_length=25718
CGTAAGCTTCCTATTTTGCTTTCATTTTCATTCCTTTCGTTTGAAAGGGCCGCAGAAAAA
GATTATCTATCTCTTTTTGGTCTTTTCCATGGGGTTCGTGGGATCTTTGATCCGGATCGA
AGTCATCCACCTAGTGGGGGGTCTGGCTTTGCCCGTGTTGGGACCTTTGGTCTT

>fragment_99;Untitled_start=17053;end=17226;length=174;source_length=25718
GAATGCAATAGGGGGGCAAGCACTTCCTTCTACCGGCCCTTCCGGGTCGGGCAGTTCTTC
CATGTGGGAGGAAGATTCCTTTGAACTGGGAGTTCTCGAGGAATCCGACTCCCCCCCGGC
AGGGGGGTCCCGAACGGAAGAGGGGGAACCCTCGGTAAATCAGGGCAGTCCCCT

>fragment_100;Untitled_start=17227;end=17400;length=174;source_length=25718
CCCGTCCCAAACAGAAGAGGGGGAACCCTCGGTAAATCAAGTGCCCCAGGAAGCTGGGCC
TGCGCTTCCAGCTAATCCAGTCCCTCCCGGGGGGGAGGAAGCTGGGCCAGTAGTCCCCTA
TCCATACAGGAGGGATGAAATGATTGGGGGGGATAGCGTAGAGGCGATAGAACG
