# Supplementary material for: Mitochondrial Fostering: The Mitochondrial Genome May Play a Role in Plant Orphan Gene Evolution
Source: Front Plant Sci. 2020 Dec 3;11:600117. doi: 10.3389/fpls.2020.600117 (PMC7793901; doi:10.3389/fpls.2020.600117)
Supplement: Supplementary file 5 [file Data_Sheet_4.FASTA]

>fragment_1;Untitled_start=1;end=174;length=174;source_length=36952
GGCAGCTTTTTTTTCACAATAAGACCTGGACGATTATCCCTACCCTCGGTAGCTTACGAG
TTTACGTCCATCCCTGGTTGGGTACAATTTCCTTTCGATTTCTCCCATGTAGCCTTTACC
CGAATTCGCGCAAGTGTGTCCACACCCCCCAAACTGACTTGACGAGGAATCCAT

>fragment_2;Untitled_start=175;end=348;length=174;source_length=36952
TCTCGCGAATAAACACAACCCCTACATACACCTAGGAGCACCCCTTCCTGCATATCCATA
CAAGACCCGAGTAGGCGGGTCGAGGTCCTACGAGGTACCCACTACTCGGAGTACCCTCCC
CAAAAAAGATGTGTCTGTCAGGTTCGGTTCATCTTAGTTGGGTTGGGCGGGTTC

>fragment_3;Untitled_start=349;end=522;length=174;source_length=36952
GACCAGAAATGCTATGCTTATGCACAAGACTACCCCTCTTCCCGAAAGCTTCGCGGGGAC
TACTTTATGACGGACGACCGCCCGTAAGGGGTTTACTGCACACCCTGCAGAGGAAAAGCT
TTATCCCAATGAATAGAAGATGCTCAGCTCCGCATAACATAGGGATTAGCACAC

>fragment_4;Untitled_start=523;end=696;length=174;source_length=36952
TTTCGGGAAGAACATAGAATAGTAGAGGATCCAGCATGCGGAGCACGACGATCATTAGAA
ATTCATGAATTAGAGATGTTGTAATGTACTCTTTCCCATAACTTCTCATACCAGACCAAC
CCATTAAAATACAAATAGGGATCAGAAATGTGGTCAATATCACGAAAAAAAAAG

>fragment_5;Untitled_start=697;end=870;length=174;source_length=36952
AGAGATCGTCTATACCCAAATTCAAATTGATGTTTTCATAAGGAAGCCATCGAAGGCATT
CCACAAATTGAGATTTGACCGTAGAAGGATCGAATTGTATCCGAGGAGTAGGGGAATACA
AAAAAGTAATAAGAGAGGCACACAGACCAATCAATCGTATCGGTCGTATTCTTG

>fragment_6;Untitled_start=871;end=1044;length=174;source_length=36952
AATTTGGAATGAAAAGAGGAATAATGCTTCCTTGCACGGGACACAGAATAAGACCACTTA
GATCAGAATAGCATTCACAGAAATGTTCTAACATAGAGTAGAATCGAACATGGAAGTGAT
TAGTTGACAACAGTAAAAAGATGGGCGCCTGATTCCAATACAATAGGGGTCTAT

>fragment_7;Untitled_start=1045;end=1218;length=174;source_length=36952
CAATGCAAGTCAGCTGAACACCGTGATTGATGAGTGGGTAGGTGGGTTAGGTGCGCCTCT
CGTCCAGTGGGAAGTATTGAGGCGAGTCTCCTCCCCCCTTCCTTTTTCTACTTTTCTTCT
CTCCTTTTTCTTGTGCTTCTACCCGGGCTTTTCATTTTTATAGATTTCTAGAGA

>fragment_8;Untitled_start=1219;end=1392;length=174;source_length=36952
CCTGAGGAAATTTTTATAAGATTAATTGCTCGATTTTGCATGCCCTGCTCCCAAAATGAA
GAGAGACTTTCAAGGGCAGATCCGGGTTGGTCCGGAAAGTCATGGGAGAGGCGGGCTAAG
TGAAAGAAAAAAAGAAAAGATAAATGGAGCTATGTTGACTTATGTACGTCTCAT

>fragment_9;Untitled_start=1393;end=1566;length=174;source_length=36952
TGACCAAACGATCAGGTATACCACGCCACGTATCATCCCCTCTTTCTATAGAGGAGAGAT
AAAGAAAAAGAAAAGATATAGTGATCATGCCGTAAGACCTTGTTCCTTTCTACTTGACGT
TATTTTCCTCGATTTTTTTGCATTACATAAGGCCTTTAGTTTAGGGGTTACTTA

>fragment_10;Untitled_start=1567;end=1740;length=174;source_length=36952
GCGCTTGCGCTAAGGATCTAATCAGAGTCAAACTTGGATTTGAAAAAAAAACCTTTCCCT
TATTAGCCGGAATACAAACAAGTGTACTCCTTGATCTTTAGTAAAGGCGGATTAAGCAAA
AAAATATCTTTTTTTTTTCGCTCTGCGAGACGTCCAGTAGTCTCTGACTTGGTC

>fragment_11;Untitled_start=1741;end=1914;length=174;source_length=36952
TTAGAATCGTCAGTTTCAGCCCGTTCCCAGCTTGCCTCGCTCTCAGGTTGGCCCTTCTAC
TTGACTAAGTAGTATTCTACTCGTGCAGTAGGTGTATGGGCTAGCCCATGGTGCGGTCAG
CTATGATATATATACTCTTTTTCTTTCTTAGTAAGTTAATCTACAACATCTGGT

>fragment_12;Untitled_start=1915;end=2088;length=174;source_length=36952
GGTGCCCTCGTGGGCTGGGCACGTTCCTCTCTGGGTCGGTCTGGTCTAATCGAAGTCAAC
TGACTCACATGGAATACGGGGTGAGTTTTAACCGAGCTGATCGCTTGAGTCTATAGGCTA
CCTCTCCTATCCACTTCTCTACAAGGTCTACTTTCTTCTTCCTTCAGACCGGGC

>fragment_13;Untitled_start=2089;end=2262;length=174;source_length=36952
CAAGCCTTTAGTTTAAGTAGGTTTGGGCTAGGTCGTTGCGCTCCTGCCACGTCTTGGCAA
AAAAGTAGGCTGATGGGCAAGCCTCCTCCTGCCGCAATGGTGTGGGGCGTCAGAGGCTGT
TGCCCCGTGGCCAACTCGAAGGGGCTGAAGTTCGACGCAGAGCTTTTTGGTTGT

>fragment_14;Untitled_start=2263;end=2436;length=174;source_length=36952
TAATTTATAGCAGCACTGAGCTACATCCAACAGCTCCAGTCCTTCTGGTTGGTTTGCACT
AAAGTGCCTTAAGTAGCCCTCGAGGAGTCCGTTTATCTCCGTCTAAGCTTTCAAAGATAT
ACCGACTGTAGGTATCTTACTTACCATCAGATACCGACAGTTGTCTTCTAACAT

>fragment_15;Untitled_start=2437;end=2610;length=174;source_length=36952
TACCGATCTTTAAATATCGGGTTTTCATCATCAGAAACAACCCGATTTCCGAGACCTCTT
GCATTGCATTACCATAACAAAAAAAAAGGAGAGAAATGGCTCTTGTGACTCGGAATGAAC
CTTTCTCGATGGAAGAAAGGAATAACGATGGATTCCTATGAAGCATTCAGGAAC

>fragment_16;Untitled_start=2611;end=2784;length=174;source_length=36952
AAGAAGATTCAATCAGACGACAAATTCTTACGTGGTCCAAGGAAATCAATAAAAGGTCCG
CTTCCACGATTTCATCTATATCACAATAGCTTATATAGTCATGATTCAATTCAGGTCCAC
TGACTTTTGATTGATTTCTCTTCGGATTTGATTGGAACATTGGAGAAGTAGGAA

>fragment_17;Untitled_start=2785;end=2958;length=174;source_length=36952
GACTTTGGCGGGCGATTCATAATGGGTATCTAGAATATCTATGTCCTAGGACATAAAATA
TGAATAATGAAGAGAAATGAAATATATATCTAATATAATAATTTTTAGGCTTTATACCTT
ATTTCTTTTCCTGGGATTGTAGTTCAATCGGTCAGAGCACCGCCCTGTCAAGGC

>fragment_18;Untitled_start=2959;end=3132;length=174;source_length=36952
GGAAGCTGCGGGTTCGACCCCGTCAGTCCCGACCTAGGATCTGATGAATCGATCAATTCA
TCTTTTTAGGGGGGCTTAGGATCTAATTCCCAACAGGAGGATCCTTCTTTCGTTTCGCAT
TTCTCATCGGACAAATCAAGGAATCAAAATGACAATAACTAGTATCGATTGATG

>fragment_19;Untitled_start=3133;end=3306;length=174;source_length=36952
GAGGAGAGACATATGTAGGTTGGTACAATCGGGGGTATCACCATATTAAGCATATTAAGT
AAGGATTCAAAGAGATACCGTACAGGTCTGGCTTTTTTCGATTGTTCCTGGCCCATCGAA
TAGAGTAGCAATTTCTTTCCCAGGAGCACATAACATTTTCTTTTTTTTTTTACG

>fragment_20;Untitled_start=3307;end=3480;length=174;source_length=36952
ATACGCAATTAACTTAACATAGTTACCCCCATAGAGTACTTTTCAGATTCAACCTACCCT
TTCTTTCTAGCTCCTATTTTTTTTTCTTCGCTACACCTATTCTTTCTTCTTCCAATCAAT
TCGAAAAAATCCAACGTCAACTGCTCTACTCTAATTCATAGGTTTTTTTATTGT

>fragment_21;Untitled_start=3481;end=3654;length=174;source_length=36952
ATTGATCCCGGGATATATTGAAACAATTGTATGGGCATATAAAAAAAAAGCAACCAAGTC
ATCCCTTAGCACAAGCACTAAGTAAGCAAGCTACCTTTTTTTCTACTTTTTTTCTATAAG
AAAAAATCACCCATCAAATATTGAATGACTGAGCACTCAAATCCTATTGCGAGT

>fragment_22;Untitled_start=3655;end=3828;length=174;source_length=36952
CTTGATACATAGTATCTTAAGTCCTTTCCGCAACTCCTAATTTGATTCTCTATTGGCCCA
TCCAATCTAATTCACGACTCAGTCAGTAGACACTACGCTAGTAGGGTAGTAAGTTATGTA
AATAGGAATTTGAAAACCAAAATGCCCTTCTTGGATCCTAGGAGCAAGGATTTA

>fragment_23;Untitled_start=3829;end=4002;length=174;source_length=36952
CAGTCCTTTAGAACAACCTTTTTTGATCCCAAGATTTTCGGCCTCTTACTTTCATATTTT
TGAATCTCACAATTGAATCTTACTGCCCAAGTCGATCCTATTGGCAACGGGCAAACGACG
CTTACGCGGGATCTCGGTGCCCTTCTCTTGCTCTTGAAAGAATAGAAGTTGAGT

>fragment_24;Untitled_start=4003;end=4176;length=174;source_length=36952
TCGAGTTGCTATCATGCCGGATCAGAAAAGTCAAAAGCCATACTAAGAGCCAGCAGACCT
GCTCACGGGAGTCAGGCCTGCTCTATAGTAGGTAGACGTAGCAGGGCCATCAGAATATAG
GAAAAAGAGCCGCTGGAGAAAACCAATTACGCCGGGTTCTCAATTCCATGGAGT

>fragment_25;Untitled_start=4177;end=4350;length=174;source_length=36952
ATGTAGTGAGTTTGAATTGACCCGGTTAGCTAGAAGGTTCCTTTCGCTACCGTCCTAAGG
TTAAACCAATTGTTGGTTTGCTTTAACAAGATTTAACTGAAGTGAACCCGACGCGAAGTT
GGTGAAACCTGAGCATAGGTAATGAAAGGGACTTAGATTAGAACCGACTATAAG

>fragment_26;Untitled_start=4351;end=4524;length=174;source_length=36952
CCCTGAGAGCCAGCAAGCAAACCCCCTGACTCTCTCTCTCTAAAAAGCCTGCGTAGTCAA
CTCCTTGTTTGTTTTCTTTCTGATAGCTGCCTAGTTAGTTTTTCCAGTTTTCAAGTCAAG
CGAGAAAGCAAGTGGAATAAGACTTTCCTTTTTTCGGCCATTTCTCAGCAATAG

>fragment_27;Untitled_start=4525;end=4698;length=174;source_length=36952
CTACCTGAATGGAAGCAAGCAACCTTCGGGGAGAAGAAGAAGAGTGGTCGAAGACTACGA
GTCGAAGCTAAGACCAATCTAAGCCAATTTCCCTCAGCTGGAAACTAACTATCTAGATAG
CTTCTTAGCGCTTAGCTACTTTTTTATTTATCCTTTTGCGTCGCTAGCGCTACT

>fragment_28;Untitled_start=4699;end=4872;length=174;source_length=36952
ACTCCTAGTGATAGGAATAACCTACTCTTTTTCGCGAGAAGGCCCATCTCGGAACGGTGA
CGTATTCTAATGATCTGGATCTCTGGCTTATCTCTTACTTGATACTTGACGGATTCGATT
TCGGCTAGTGGGATTTAAGTGACGATAATCAGGGAAAAGGCTTGATTGGCTCTG

>fragment_29;Untitled_start=4873;end=5046;length=174;source_length=36952
ATCGATACCATCTAAAAGTGCTTGCTTCATCCATTCGTGACATTACTTGTTATTCTTACT
AAGTTTCGCCTCTAGTGACTCTTGGAATCATGCGCATGGCTCTATGTCGGCCTTAATTTG
GCGTCGATGTAACGACCAGTGCAAGTAACAAATACTACCTACGAGTCTCATTCT

>fragment_30;Untitled_start=5047;end=5220;length=174;source_length=36952
TTGCATTCGTTCTTACCTGTCTTTTATTCTATTGATCCAGTTTAGGCAGCTTTCAGTCTC
TATAAACTTGATGGAATATCTCTTTCTTACACAAGATACGAAGTCATCAATCAATGGCAT
GAAGGAGTTAAATCAGGAACAGAAAGACTTTCAAAGCAAAGGCATGAAGGCTGG

>fragment_31;Untitled_start=5221;end=5394;length=174;source_length=36952
ATAAATACCTTTACTAATGTGCAATCAGCTAGGTAATACAGTGAGTTAAATTTCCTGTGC
TAGCCATAAGTAGCAATGCGGAAGAGAAAGACTAATTGAATTCTATTGCGCTCTAGAGGA
GATAGAGAATTCAATTAGTTAACTTTCCCGAAAGGCAATCAAGGAAAGAAGTAT

>fragment_32;Untitled_start=5395;end=5568;length=174;source_length=36952
TGGTAAGAGTTATGTTATACTATTCAATGGTACGAAGTCACTTGACTCATATCGAGAAAG
TTAAATACGATGACAGACAAAACAAGGGAAGTTGAGAAGGGATGCCTTCAGCCGATGGTA
GACAAAGTGAAAAGCAGAATTGCAGTTCAAGAGAAGTTCAAATAATTTCTTTAC

>fragment_33;Untitled_start=5569;end=5742;length=174;source_length=36952
CGAAAGAAGGGAATTGCTTTCCTCTTTCTCGGCTTGCTTTCTTGGCCCGGACAATTTCTC
TTTACTTGGCTCAGTCTCTTCGAACCTCTACCAAGAGCATCTTCAAATCTTGTTGAATTG
GTCTACCCCATTACCTTATTGTTTAGTTAGAATTGGAATCCGTATACTTAAAGC

>fragment_34;Untitled_start=5743;end=5916;length=174;source_length=36952
TACTGATTCAGATTCTGTTATTAAACCTGAGCCTTCTGAAGAGTCCATGTACCTTTAGCC
GGTGGAGCTGGTTCTAACCTCTTCTTTCGCTTACTGCTTTAGGAATATCAAGATTAGTCC
ACTACTAGAGAAAAAGCCCTTGTCTTTGGCGCCTAGTCTTCAAGTTCTTCTTCA

>fragment_35;Untitled_start=5917;end=6090;length=174;source_length=36952
ATGTCAATTGTAACTAACTTACTCCAATGCCACCTCGTTCCTATCTAATTTTGACAATAC
CGGAACATCCTCTGCACCGTGCCCTGGATATGCCATTTTCGCCTAACCCGAATCTCTTGA
CTGAGCTGCATTCTTTCCTAACTTTACTTTCTTGTGATGAAAGAATTTCCGAGG

>fragment_36;Untitled_start=6091;end=6264;length=174;source_length=36952
TATGCCCTTCTATCCCATCTTAGCTTAGTCAGTAAAGCTAATCCCCAAAGCCTAAGAAAA
ACTCCTTTTCCAGCTACTCTGGTTCAGTCTTTCCGGCGTCGAGTAAGTACCGGAATCACT
TCTATAAAAGAAGTAGGATTCAAACCTACCTTTATTCAGATAAACTGATCGCTC

>fragment_37;Untitled_start=6265;end=6438;length=174;source_length=36952
TACCAACTAGCCTTCCGGGTGGGCTTAAGACACTGATTTGCTAGATCTATATACAACCTT
CTTGTATCATGGGTTTGAATCCCATAAGAGCTACATAACCATGTAGCGTTGGGCTTAATC
GAGACCTGACATCTGCTTTTACGGTTTTGTTCGTCGTGACGAAGTGACTGCCTC

>fragment_38;Untitled_start=6439;end=6612;length=174;source_length=36952
ACACCACTCTTAAGAATTGGCACCGCATCCTAACCCTCTGGTCACTTCACTTGGCTTTCA
TGCCTGACTTGTTGTTATTTATACCCCGGTTTCTAACGGTTCACTTCGCTAGCTGCGGTC
CCCTACTTCGGTGACCCTTTCCTTGCGGCTTGGCTTGCTTGCTCGCTAATCATT

>fragment_39;Untitled_start=6613;end=6786;length=174;source_length=36952
GGCTTTAGATAGCGATTTCTTTGATGTCTGTAGGATGAGAGTTATTGCTTCATCCGTAGT
TCTGCTGATTTAGGAGTAGGTCTTGGCTCTGAAGGCTTTTCTTCTCGATGCTTTGTCCTC
TAGTCCCGCTTATTCTAAGTCTATCTAAGTCTATGGTAGAGCTAGAGCCCGGGA

>fragment_40;Untitled_start=6787;end=6960;length=174;source_length=36952
AGGTTCTCCATGACAGACAAGAAAGGTTTTTTGGTCCCTTAGTAGTAATAGTAGTTACTC
CCAGCCCCTTTCCTTTACAGAATAACAAAAAAGTTTATTTGTTGCATCCGAGGTTCAAAG
CTCTGCTCATAGAAGGGATGGAGACAACTACTTTTAGAATGAGAGAGGCATGGA

>fragment_41;Untitled_start=6961;end=7134;length=174;source_length=36952
CCAATGGTGTCAAAAAAAAAAAGGCATTTATTTTGTCCAATCCAATCACAGCTTATTCCG
CCTACACCTTCTTTGCCGAAAGCCCTTGTTTGTGGCTATCTTCTACATTCTCTGCCATCT
TCCGTCATCCCCTTGATCGACTATCCCTAAAGCAAAGAGCCAATGCCAGCGAAT

>fragment_42;Untitled_start=7135;end=7308;length=174;source_length=36952
CTTCTAAGCCATAAAGCTATGGGCTAAGTGGGTGTCGAACTCATACCTTGCTCCGTTCCT
GGGATTGGCTAATGCCTTTCTCTTTCCTAGAGGATATCCCGGTTCGTGCCACATTCACGG
CGGGATTTTTTTCCATTTTCTTCGCATTCTATTTCGATAAAGGACTAGGCTAAA

>fragment_43;Untitled_start=7309;end=7482;length=174;source_length=36952
CCTAAGGATTTCAAACCTTACCTTAGGCTTACAATTGCTTCGAGACCATCTAGAGCAGGC
CATTCCCCTATCTGTTAATTTCTGATTCTACTCGATCAGTCACCTGAGAAAAATCACACT
ACTGATAAATAGTAAGTTAGCAACTCATGAATGGAATAAGAGAATAAAGACGGG

>fragment_44;Untitled_start=7483;end=7656;length=174;source_length=36952
GTGGATTGACTTACGGAAAAGCTTGGAAACGAAGTCACTTATCAATCGATAACTATATGC
GTTACACAACTTTAATTTTCAATAATGGAATAAAAACCTTAAAATTATAAGTCGAGAGAC
AAAGAATTTCGAATTGAATGAATTCGTATTCGTTACTGTCTAATTTATGTTATT

>fragment_45;Untitled_start=7657;end=7830;length=174;source_length=36952
TGTCGAGATTGGTCTGTAAGAACCATCGAGTCTTCATCTCACTCGTATCAAATCCTAGCT
ACTCTAATGCTCGTGTAATTTAGCTTCTAAACCTCATGATCTCAAACTCATTAGTTTGCT
CTGGATCTTCTCAATTCATCTTTCAGCTTCATTGCTCTAAAAGCAAGCCTTGAA

>fragment_46;Untitled_start=7831;end=8004;length=174;source_length=36952
TGAATTTCAAAATTTCTTAACTTAATGGGAGAGAACATCGGGCTTGGTTCCGTACTCCTT
CAATCCAAGAAGGAACTCCACAAGCAAGGAACCATTACTTTCTGAGCATATTAGCGAAAA
GGCTCATACAGAGGCAAGGAGGCCAAAAGCTTTCTTTATTTGTTAGCTTCTCGA

>fragment_47;Untitled_start=8005;end=8178;length=174;source_length=36952
AGAGAGGAGATGCGTCTTCGAATCAACCCTTGAACCTAACCCTCGGAAGGATGGTCTTGG
CTGTCCTTTGGTTTATTCCCCGATCAGAATGGACAACTGGTGACCTCGGGTGAGGGGCAC
AAAGGTAATCAGTCTTGCTTTCCAGTCTCACCCAAGAGTCCCCGAAATGGCCAC

>fragment_48;Untitled_start=8179;end=8352;length=174;source_length=36952
TAGCAAGACTCTATCTTATCTTCGATTACTATACTATTTTCTTAATTGATGTATGTAGTT
TCATATCATAGAAGAATTACGGGAATGGAATTCAGGCTGAAAAGCGCGAGACACAGAGTA
AGGGACTTACAGAAAGTGGAATGTGCAATGGATAAAGAGAATAAGAGGTTGACT

>fragment_49;Untitled_start=8353;end=8526;length=174;source_length=36952
AGGGCGCCAACTAAGGGCCAAAGAGACAAAGAACCACCAGCGGCTCCACCGAGTTTCCCC
GGTAGCCTACCAGTGAGAACTACAAGGCGGGAAGGGATCTAGTCGAATTCAAGCAAAAGA
ATACGTCGAACCCATGCATGCTACAAGAAAGCTTGTATTTCTGTTTGGTCCAAT

>fragment_50;Untitled_start=8527;end=8700;length=174;source_length=36952
AGATGTAACTGGCACCTTTCAGGTCGAGTCTGAAGCCATCTCTAATGCCGGACGCTTCCT
CTTTTTTTTTTGTGCTATTCCTCATCTTGAAATCCAAGCCTTACCTGTCCCATGTTGGGG
ATCCTACTTGTGGATATCTAATGCTAGAAGGCTTAATCCTTAATAGCCATAGAG

>fragment_51;Untitled_start=8701;end=8874;length=174;source_length=36952
TGGATTACCCTTAAAGACATCCATGCAAACCCCTTTTCCCCGATAACAAGAGTAGAAAGT
GGTTCTTACCTCCCCCGATGATCTAGCTTGTCGGTCTGTGTCCTTTGGCCCCCTATCTCT
AATCTAAAGGGGCGTAAGCACTAGCTGCCCTAAGAAGCAGGTCCCACTCCGTCC

>fragment_52;Untitled_start=8875;end=9048;length=174;source_length=36952
AAAGGTTGCAGTTAGCTCTTTTCACTTTAGAATAATACCTTTGGATAAATCCAATTCTTG
CTTGCTGGACTATTGTGGTCTCACTAAATACCATACTCTTTTCTTTTAAAATCTTCGTAG
GCAGGGAGTCTTGCCGCGACCCGGATAATGCTTACTTTTTGACGATGTTGGATC

>fragment_53;Untitled_start=9049;end=9222;length=174;source_length=36952
GATGCCAATGCCCACCTCTTTGGGGAGCCAACGAGTCCACCCAAATTCTGTATTGATTCG
CTCGCTTTGTCCACCATCGCCTCTTCAAGTTGGCTCCTTCTCGAAATGGCTAAAGTCTGA
CCAAGACTGGTCCTTCGTAGTTCTTTCGCCTTATCAGGCTCGTAGATGGCTCTT

>fragment_54;Untitled_start=9223;end=9396;length=174;source_length=36952
GGAACTAGTGGTTAACCATTTATGCGCGAGACCATCGTTTATTAAGAATAAGGCTTTTCC
TGGGCTCGTACGAAAGTCTCTGTGAGTAGTTCCCCCGGCTAGACCAGTGCCAATAGTTAG
AGTTTATACTCCTTTTTCAGGCCTTCTCCTTAGTCCAAAGGTATGATTATGTAA

>fragment_55;Untitled_start=9397;end=9570;length=174;source_length=36952
AGAAAAGAATTCGTTACAAATAAGGTCAAGCTACCTGGCTCTTAACCTTGAGAGGGATCA
AATCCTATTTCAGGAGCTGCCTTTACACCGGTATTCAAATAAGCTGCTGCAAAGAATGAG
AAGTGGGTCTCGCTCTCCTAATTAGTCATTAGCTTATCCATCTCTCTTTTTATC

>fragment_56;Untitled_start=9571;end=9744;length=174;source_length=36952
CAAGCTTCTTCCGCTTTAGCTGAGGCCGATGCCCCTATCTTTCTTCTGATCCGCCCCTAA
ACAATAGCAATAGCATGAATCCTAAGCTACGACACGCGAAGGAATGGTTCCATGAATTAT
GGGTGGAGGCAACAGGGGGATTGGCTGGCTTACTATGGGGAAGGGGAGAATCAC

>fragment_57;Untitled_start=9745;end=9918;length=174;source_length=36952
TAAAAAAAGTCTAGAGCTCCCCTAGGGAAAGTATTCTACCTCGTTGGACCGTATTCGCTA
CTAAAACGTAGCCCTCCTCCGCCTTCGTTTGAGGAAGCAGGTATTCACTTACGAGGTCTT
CAGATAACATAATAGGTTGCAAAAATCCTTATTAGGAAGAAGACTTGTACAAAT

>fragment_58;Untitled_start=9919;end=10092;length=174;source_length=36952
CCCCAGTAGAATTAGCTAGGAAGGCTAGGCACCTAATGCATGTGAGGGTAAAGGAAGTCT
CTTTGGCACGTATGAGTAGCAGAGCGGAGTAACGGGGCAAAATGATTCGATAGTGGATGC
CGCTTGAACTAAAGGACTGAGTAATGAAAAAGGCATTTAAGCCCGAGGTGAAAT

>fragment_59;Untitled_start=10093;end=10266;length=174;source_length=36952
CTCATCTTAGTCAGATCATAAGATATCCCACGAGAAGATGTTCTTGAATAGGCAGGCTGT
GAGGCAACTATGGAATCCGCCTTCCCTAATTCCGATGTTGTTGAGCGACGGCTGGTAGTG
AAAGGAACTGACGATCTTGGCTTAGATGGCTTTGCTCCTGGGGAACATCATTTA

>fragment_60;Untitled_start=10267;end=10440;length=174;source_length=36952
TCGATAGTCAAGGTACCCAAAGTTTCATGAGCAGACCATTATAAACATTCTCCGGAAAGA
TCCGAGTATAAGGAAAAAATTCCCTGAATATATGAGTCAGAGTATAATGCCTAATATTTT
ATACTACTTCTCTTTTATGGTCTATGATACCGGAGCCTCAACATCCCTTGGCCT

>fragment_61;Untitled_start=10441;end=10614;length=174;source_length=36952
AAAGAGGATTGCAGACCATAGGTTGTTTCAGGCAAATCTCAGCCACATCAATTTAAAAGT
TTGGGTCACGATAGTCAGTGTCTTGGGAAGAAAGAAGCCTTCCTTTGCTTGCTTTGGGCC
TCTTCCTTAAGCAGCCATTCATATCGTGTGGCCCCTTCAGAGAGGTCATAGAGA

>fragment_62;Untitled_start=10615;end=10788;length=174;source_length=36952
TCAAGGAAAACCTCCCCCACAAACTTTGCTACGCCCTTAACTCTTGAACTACTTAAACAA
GGAAGGCGGGGGCGCGTCTAGTGCTATCATATATAAGGGAAAGGTTCCTTTAGTGATCTA
TGGCTTATATATGCCTTCCTCACTCCTAAAAGGAAAAAGACCTAGCCTAATCAG

>fragment_63;Untitled_start=10789;end=10962;length=174;source_length=36952
ACAATAACATAGTATATTTAATTTTTAGTGTTCCTACACAAATTTATGTACTTTCTATAA
CTTATAACAAGGTACACCATTTAACTTACCGTTACCGTGTAATACAATACAATAGTAAAT
AGCTTGTGATTCGGAGTTGTCGACCCGTCATTTCCAGTTGAGTCAAGCATCTCC

>fragment_64;Untitled_start=10963;end=11136;length=174;source_length=36952
CTCTTCATCGCTGTCGTTCAAGACGTTGTATCGACGAAGTGAGATCAGGGCTTCTCCCTC
TACCCGAGCGAGGGATCAGTAAGCAACCGGGCGAGCCACATTTGTTCCAATTCCAGAGGC
TTTCTCCAATCGAAGTCGGATCCAATGGCCAATCTTTTATTCCTCCCCGGAATC

>fragment_65;Untitled_start=11137;end=11310;length=174;source_length=36952
GGTTTTTTGCTTGGGCTGTAAGGCGATGGTTTGAAGATTTCGATGCCCGGTCAATGAAGC
GAGATTGGGAATGAGAAGCTAACCAATCTCATTTATAAGATCAATCCAGCGGTTCAATTC
ATTGATTCATCTATCTATCAGATTAGTAACCCACCCCGATGAATCTTTTGTATC

>fragment_66;Untitled_start=11311;end=11484;length=174;source_length=36952
AAACGAAAGCCTCATATATATTATATCCCCTTACCGGAAGCGAAGCTTCTGGCTCGCCCT
TTGTTCTTGAATTTCCAATTCCTTCTTTTCGTTCTACTTAGGTGGAGCAATCCGAACTCT
CGACAGAATATAAAAGAGCTTCTTCGAACATGTGTAGACACCTCAACGAACTCA

>fragment_67;Untitled_start=11485;end=11658;length=174;source_length=36952
TGTGGACACTCCTCAGCCCGAGCCGAGGACAATCTCTCTAAAATACACATTAAGATGTTG
ACCCGTTTTTCTTTTCTTTGCTGATTCCTCTCAATTAAATTTCCCACGTTGCACTAAGTT
ACTTACGTATGTATGCATGCGGTCCGGGAACACTTTCGGGTGAACACCCATCCG

>fragment_68;Untitled_start=11659;end=11832;length=174;source_length=36952
AACAAGTAGGGTCAATAGTTCAACATTTAGGCCGTAACATTTAGCAACAAAAAAATCTTT
AACCCAACAAGTGCTCTCCGAACCAAGCTAGATAGTCTCCTATCACTAGGCTCACCAACC
AACCTGGACTTTGATTCTGATTATTCTTACCGGTTATCAAAACCATAAGGATTG

>fragment_69;Untitled_start=11833;end=12006;length=174;source_length=36952
TTTCCAGCCATGAGTTCCCATATTACATAAGCGCTCTTGGGTGGGCCATTCCATCAAATC
TTTGAGAAGGGGCCCAATCTCGTATTTGATGGTCGGCGTGGCGATAGGCTTCGCTTCTAC
GACTGCCTCCCCAGCCATTGCAAAGACTGAGCGAGAACGATAAGGGCCGCACTA

>fragment_70;Untitled_start=12007;end=12180;length=174;source_length=36952
CTTTTCTGCAGTTGAAGACTATCATTCCTGTTTAATGAAAAACTGGCTGGCTCTGTCTAC
CTTGCGGAGCAAACAAAATCTCCCCCAATCACATTGCCTGTATGAACAAACAAACTTTGT
ACAACCAGCTTACGTGGAAAAGATTTGATATTCTATGCCAATAGACTCGTGACA

>fragment_71;Untitled_start=12181;end=12354;length=174;source_length=36952
TCCATGTACTGAGTCGTCAAATGAGCCACGTTAAGAAAGCCCAAGCTTATACGCATTGGC
TGGTCCACAGGGCCCAAATGAAAGACCCAAGCCTACATGAACCATCAAAGAACGTCCTAC
CACACTAGATAGCTTAGAAATTTCCCATGGGAAAACTCTGTCTTATGTGACTGC

>fragment_72;Untitled_start=12355;end=12528;length=174;source_length=36952
GTGTGCTTGTTAGATTGCTTGGGGTTCTATGTTAGGCCCATTGTCACCTTAGGAAAATGG
ACTTATCGACTGTCTTGAACTAGAAGTAGAACAGCTAACTCAGACTCAGGGGGCACTTCT
GACTTGTTAGCTGCAGGTACGAACGTAGAGAGTTTGTTAGGTCCCATCCAGTCT

>fragment_73;Untitled_start=12529;end=12702;length=174;source_length=36952
ACAAAAAAAGAACTCAAACTACTAGACAGACTAAGAGGGAATAGACGGGAAGCAAGCATG
GAAGCACTCTAGCTAAAGCAAATGCACCTTACAACACTTCGAAAGCGAATCTAATGCAAG
GTTAAGGTACCTCACTAAAGGGGCTAGGGAAATTATCCTAGACAAGGAAGAAGA

>fragment_74;Untitled_start=12703;end=12876;length=174;source_length=36952
TAACCTCGATCGAACCTTAGTCTGGATTCGAAAACAAAGAAGAAACAACTTTGACATTGG
CAAGTCGCACATTTTCTCCCTCTGAGTCCTTATCCCCGAGTCTCAAAGAAAGAAAAAAGA
GATGTACAATTCGATGGGGATAGAAAAGGAAACCCGTAGCCACGCTTTCACTTA

>fragment_75;Untitled_start=12877;end=13050;length=174;source_length=36952
CATTACAAATTTCAACAACTAACGGAAGAGGGAATGCACCTTTACCATAGGGAAATGGAA
AGAATCCGCGTAAAACAAAGCGGTGGCCTACGCCCAAAAAAAGAGGGAGAGAGATCTCTC
GTCAAGTCTTAGGTAGTTTGCCGGAGGTGTCAAAAGTGGGCTTCACCTTTTTCT

>fragment_76;Untitled_start=13051;end=13224;length=174;source_length=36952
GTAGCCTTATAAATAAGGCGAGGCCACCCTATCAGGTATGGGGTGGAGGAGGAGAGCGTG
TATGTGGGCTTCTTATACTGGATTACATTACTGACATTCAAAACAGGTAGAGGATTTAGA
AGGTTACTAATCTTTCTTTCGAGTGCGGCTCTATGCAAAGGTTATTCATCTTTC

>fragment_77;Untitled_start=13225;end=13398;length=174;source_length=36952
CCTAGGGTGCTTAGGAATTAGAGATTCTTATGCCCTGCCTACGTCTATTTATGCTTGGTC
TTCTGAGAGTTAGGATGAAATGCGATCCATTCAAAGTCTGAGTTTGTACAAAATTCCTTC
CTCACCAAGTAGTCTCGTTGGTCTTCAAAAGAAGACAGTCGAGCTAGGGGCGGC

>fragment_78;Untitled_start=13399;end=13572;length=174;source_length=36952
GTTTCTTCCGGGAAAGCTATTTCCCGGCCTGGGACAGTTGGTTGATGGGATAAGAGGGGA
GATCCGCGAAGGGAGTATAAAATCAGAAAGAAAGTAATAGGAAAAAATAAGGCTCAATCT
GAAGATGGACGATCTTTAGGCACTCGTCCCTTTATATTATAGAGGTGGGTTCAA

>fragment_79;Untitled_start=13573;end=13746;length=174;source_length=36952
ATCATTCTATATGAGGAGCTAGTTGAGATTGAGATATAAAAAAGTGGAGTCTTTCACTTA
GAGAGTATCCTCGGCTATAGGTCTTCTGGTCCGGGTTCCTAAACCACTTGGTCCCATTCT
ATGTACATCTCAGATTCAACCTGCACATATCACTCTACTTTCTTTCTGGGAGAG

>fragment_80;Untitled_start=13747;end=13920;length=174;source_length=36952
CCAATAGAGAACTCAAGGGTATCAACTTTTGACTCGACTCGTTGAAAGAGTAAAGCTCCT
GACTAGCTTTAGAGCACACGGCAATTGGTACTACTTTGCTATTAGTCACCGCATTGAAAG
CGATCTTTATACGTTAGGTAAGTTAGCGACGTAATAAGCCGGCCTTTGAAGAAA

>fragment_81;Untitled_start=13921;end=14094;length=174;source_length=36952
GAAAAACCGTTCCATCTTGTTCGAAAGCGGTCCACTCCGGAAGTAGTGGTGGCAAATCTT
TTGGATGGACTTAAAAAATAAAACTCTTTCTTTTCATGGAAACGAAAGAATATGAAATGA
AGAATGACAGGGCTAGGTAAAAGGTGCATTAGAGCAAGTCACTTATTATCCCCA

>fragment_82;Untitled_start=14095;end=14268;length=174;source_length=36952
CCCAAAGGAGGTAAGGAACTGGGATGGAATGCGAGCCAGAGAGCACCTAGATTAACCCTG
TCAAGCAAACTGGAGGGTTCGCCTCCCCTTGGAACGGCCCTTTCGAAACAGCATTCTAGC
AACTTCGTTTTCATCCAGCATTCTCACCAACCAGTGAGCCGTCACAGAGTCTCC

>fragment_83;Untitled_start=14269;end=14442;length=174;source_length=36952
CGCTAACTCATGCCAAACCCTTATGAAGGTATCCGACTTTTTCCAATTCAGCCTTTGTGA
CTTCATCAGTCTACCAATAGCAGCATGCGAGTACTTTGCCCTAACCACGAAGCTTGAGTC
CTGTCTTCGCCCGTGAACGCAACAGGACACGGTCTTCTAACTCTACTTCCGCAG

>fragment_84;Untitled_start=14443;end=14616;length=174;source_length=36952
TGAGTCTCATTGCAGCTCTCTCCTGCAGTAGTGATGACGGTTCGCCACACCAGACATCAC
ATCCCCTTGAAGTGAAGTTCCACTTCAATTGCCACAAGAGAGAATCATGGCATTTCTTCC
GGTGGTAACAACACTCTAGCCCGGTCTACCACGCCAAGTGTCCTAATGACACAT

>fragment_85;Untitled_start=14617;end=14790;length=174;source_length=36952
CGACCTCTACCGTATCGCATTCTTGCACATGCATAGGTAATTTTTTATCCAATCTATCTA
TTACCTCAGGGGTTATTTCCGATTAGATCCTGCCAGTGGAGCGTTTTCTCGGTCTTTTTG
GATGAAAGTTCATTTTAACCCTAAACTGGCATCAAAATGTGACAGTTGATCATT

>fragment_86;Untitled_start=14791;end=14964;length=174;source_length=36952
TTCCCCATCTTTTTCGTCATTGACCCATTTTCACTCATAAAGCGACTTCAAATCGACCAA
CTTCCACGAAAGACCATGTTTTTTCCGCATGAAAGAGCATGCTTTTTGTCATCCAGAGAG
CTTGTCAGCGAACAAATAACTTGCTTGCTAGCTGTCCTAGCTGCTTGAAAGGAT

>fragment_87;Untitled_start=14965;end=15138;length=174;source_length=36952
TGTGTATACATAGGGATGTCGCGTATACGCTGTGAGAGTGGATCTCTAGAGTCTTTCGCA
GTGGCATCTAAAGCCTAAACTAAACCGTCACTCCGCTCGGCTAAGAAGAGAGGGAGTGGA
CAAAGCCCTTTATCAAATCAATAAGAAAGGAGGGGCAATCTTATCTTATTCACA

>fragment_88;Untitled_start=15139;end=15312;length=174;source_length=36952
AGATTGCTAAAAAGAGGTGCGCCATAACGAGTCCTCTCTTGCGGGAGAGATAGGCAGAGG
AGGTCTTTCGATGAGATCCTGATGTTGTCACACGAATGACTCAAGAAGAAGAAGTTGTCA
TCACTCTACGACTTTCTGTTCAGCACACTAGCTTGGCTGAAAGGGCCTTGCCAC

>fragment_89;Untitled_start=15313;end=15486;length=174;source_length=36952
TGGACTTCTTTGATCGGCGTACCGGTATTGACCTTTTGCTTGGCACTCTTCATCGCTAAA
CCCTTGAGCCCCGAGGGCAACCCTAGCCATATGATCCCCTTTCCTAACTTTTTCGTCGAC
TTAAGCCTTACTTCCCAATGACAAAATAGATATCTTGTCCTGCAGAGATTGGCT

>fragment_90;Untitled_start=15487;end=15660;length=174;source_length=36952
CTATTATATAAGTGAATAGATCAAAGCCCTTTTTTCATGCACGAGCATCCATCGCAGACT
GGCCTCTTAAACAAAGAAGGAAGAAAGTCTTGTACGCATTTGAGAATTGTCTTTTTCCTT
TTGCTAACTCATTTGTAAGTGCTAGTTTCAGGTTCCACCTAACCCATAATCAAA

>fragment_91;Untitled_start=15661;end=15834;length=174;source_length=36952
TAGAATTCAATCGCTTGCCCTGGGCTGAGGGCTCTATCCAATAGATTTAAAGTGGGGATC
AAGCCCCGCTCTATTGGTTACTAGGCCGGTCCACTTTTCGGTTTTTTCTAATCACAATGG
TGTAAAGAGGGCTCTTCCTCCCGACGAAGATAGGTCTTGCCAAAGGCGGCTGGG

>fragment_92;Untitled_start=15835;end=16008;length=174;source_length=36952
CTTAATCTTTTTGTTTTGTTTTCTTCTCTTAGTCTGGTGAATTCATTTATTATTGGTACT
CGTTGAAGAATCTAGTGCTTGCATCCGCTCAAAAGCTCTATCAACGGAATTAATTAAATA
AAGAAAAAAGGGCATCCAACTTTTGACTTTACCGCTACATCAGCAGGAGAAGAA

>fragment_93;Untitled_start=16009;end=16182;length=174;source_length=36952
AACTCTGCAAAGGAGATTCCTATCCTTTCTCTAGTTGAAGACTAATCTGGATATTCTCGA
AGATGCTTGACTTCGAGTTCTTGGAGTGACAGCTTTGTAAACAAGGGTCCCTTACTCTAT
AACTTTTCAACTTCATTGATCTGAAAGAAGTGACAGAATAAAGCTACGGGCATA

>fragment_94;Untitled_start=16183;end=16356;length=174;source_length=36952
TACCCCCGCCCCGGGGGAACAAGTGCCACCTCAACAGCTATATTCTAAATCGTTAAGCCT
CGCAACCCTTTCCTTTGTATCGGACCTTTCCCGCTTTCCTTCCTTGGCTAGTTAAAAAAT
TGGGTATATCTACTTCTCTTATTCCCAAATGTTAGCGACTCAGGTCTGGTCCCT

>fragment_95;Untitled_start=16357;end=16530;length=174;source_length=36952
GTCCCAGAGGCCCCACTGCTTTCGAGCGTTCCCACGTCGGGCTGCATGAAGAATTCATTA
TTGCCTATTAGATCTGATGCGATCTTGACAATATCATTGTGCCATACTCCTATGGTGTGC
TTGATGTATTTAACTACCTCTGGCTTAAAGATTTGATGATAATACCCTAAGACC

>fragment_96;Untitled_start=16531;end=16704;length=174;source_length=36952
AGCATAAGGCTTGGCATTAGAGCGTACCATATTTGAAAGCCTAAGCAGATGGCATAATTC
AGGGCGTTCGTCTTTGAACAAACTGCGTCAATGTAGTGAGATATCCACCCAGACTGAGTA
CATATTAAATAGGTAATTGTTAATGCTTCGGAAGACCTGGTGTTGACTTCGTTT

>fragment_97;Untitled_start=16705;end=16878;length=174;source_length=36952
ATTTGATGGTCTTTCTATTCCCCTAGCGTCTTCTTTCCATATGGGTAGCATAATATTCCT
AGTTAATAGTTTTTCATAAAGACCATCAACATATTTAGTAGCTAAAATCCTATTCAAGAT
GGGTCTAGCAAGATATGTCTAGTTCTCCCTCCGCTTGCGATACTGCGGAGAAAG

>fragment_98;Untitled_start=16879;end=17052;length=174;source_length=36952
CGAGATAATAGACTGAGACGTACCTCAAGAAGGTAGGAAACTCAAGAAGAATGGGCGACC
TTTGGAAGTTGTGTTTAGAATACCAGTATCGCACTTGTAAGATTTTATACTGACTCATAT
ATTTCAAGTAGAGATCTTTTCTTCGTGGAAAGTAGGGGAAGAGTCTGATTCAAA

>fragment_99;Untitled_start=17053;end=17226;length=174;source_length=36952
ACCGTCTGCGATAGATCACGTCGAACTGAAGCACTTAAGAAAGAAGCTGAGAACTTTTGG
TTGATTTGATGCTCATTCTGACACGGTTCATACAAAGTCACAGCACAGACATAACCTGGT
TGCTGCTACTAGTCAGGCTCATCAAATGCAAACATGGCTCTTGTCGGCCTTGGC

>fragment_100;Untitled_start=17227;end=17400;length=174;source_length=36952
CCGGCCCTCAACTGCTTCAACTGCAGATGCGGCTGACCTAGATCTAGATGTCCCTTCAAT
AGAGAAGGAAGTGGCTGAATTTGTTCTTTGGGACTTGGACTCTGACTTTCCGTACTCGTC
CCTGAACCCAATAGGGAATCCGTCCCTTTCAGCCCCTGAACCTAATGAATCTGT

>fragment_101;Untitled_start=17401;end=17574;length=174;source_length=36952
TTGGTACGCTGAGGCTTCTCCTTCCCCTGAGGCCGTAAACAGACACTGAAGACAAGAAAG
GTTGGGACAAAGACCTCTCTTTCAAATCTCGTAGGAAGTAGAAAGAAAGGAAGTCGCTTG
TGCTTGGCGTGCTCTAAGCTCCGAAGCTGATGTTCGATTGAATTAACCTCAACA

>fragment_102;Untitled_start=17575;end=17748;length=174;source_length=36952
ACTCGTGAAATTTAACTAATGGCCGAAGTCCTTCTTCGCGCACAGCCAGACCTTCTGCTC
GATTGTTTGTTGCCTCAGTTGGGAAGAAGGCTGGAATCTCTCTCTCCCTAGCCCTAGGAT
AGAATGTGATCTCTTTCTCTCCACTCCCCCTCCCCGACTGGAATTGAAGTAAGG

>fragment_103;Untitled_start=17749;end=17922;length=174;source_length=36952
GAAGGAAGATGTGTTTATTTTATCCTAAAGAGTTAGGAAATGTGTTGTATACTGAAAGCC
AGGGTATCTTACCCTAAAAGGCAGAGTTGGAATACTTTCTGGGTTCAAATCCAATAGTAG
CTAGAACCAGTGAAAGGGTAGTTCACCAAACCCGCTCACGATAATGCGAATGAA

>fragment_104;Untitled_start=17923;end=18096;length=174;source_length=36952
ACGGCAGATAAGCCTATTACTGGTTACGGCGAGAAGATCCTAACAAATGGCCGGTTTACA
TTTACAACAGAAAAAGAAAAGATAAAGCAATTAAGGGATGAAAGATAGCGGCAGACTAAG
GAGTAAAGACTGACTCTTTCTCTTCTATTCTATGGAACACATTTAAAGACTGAC

>fragment_105;Untitled_start=18097;end=18270;length=174;source_length=36952
CTACTAGAGGGAAGAATTACTCCTATTGACCGAAGGCTAAAGGACTCCTATTCTTTTTTC
ACAATCGCCGATCAGATGTTAGGAATCGATTGCAACGAGAAGCCTCTCTTGGCCAAGAAG
CAAGAGTTCCGGTGCGAGAGTCAGATTTTTATCCAATCTATCTATTAGGTGCTC

>fragment_106;Untitled_start=18271;end=18444;length=174;source_length=36952
ACTAATCCTCCGTAATATCTAACAAGTCGAGTCTTATGTCGGTCATATAGAACACCAACA
CATAGAAAAAGGGCTGAAGGAACCAGTCCATGACTTAACATCGATGGAATGCTACCTCCA
ATTCCCTGTATGTTCGATAGAGCCAAAGATTCCCCCCCACTGATTGGAGTACGC

>fragment_107;Untitled_start=18445;end=18618;length=174;source_length=36952
TGATTATCCCCCGAACCGCACAAGATAGTTACCGCCTATCATACGGCTTTCTAACTTCAC
TTTTTTTTTCTGGTTGTTCCACTCTGTCGATCGATGGTAGTATAAGAGATCTGATCTGTC
ACCCCCTACATTTTTTACATAAAGGTTCCTTCTTTCTACCCATAGTTAGCATGT

>fragment_108;Untitled_start=18619;end=18792;length=174;source_length=36952
ATCTCCTCGGGTCATACTTTTGAGTATCACATCATAGACCCCCACCCCAACTCTATCTTC
CTTAGAAGCGAACCAGAAATAGTGCATAGGTACTTTTCAATGCTGCAGGGACGAGACGAT
GTGACATACTATGATCACGTACAAAAGTGCTGCCCTTCAGCTCGACAATATGGA

>fragment_109;Untitled_start=18793;end=18966;length=174;source_length=36952
ACCTCTCAACAGCTCCTGTTCCTTTATGAGGTCCTATCGAGATAGGTAGGCCCAGCCCAA
GGCTTTACCCTCCCCCCTGCTTAGCGTTCCACTTGTGATCCTGGATGTAGTGGAGGATTA
AAAAAAACGCTCGAATGTTCCCCCTCCCTCCATAAGACCCTCTTTCTCTTTCCC

>fragment_110;Untitled_start=18967;end=19140;length=174;source_length=36952
TCTCGAGAAAGAGAAAGAAGAGAAGAAAGGATTTATTATCTTCTTTCATGTGAACGGCCC
TATCTTGTATCAAAAGTTTTTTCGTGCTATACACCACGTTGAGAAAGACCAGCCTCCGTA
GTACCATACCTTTTTTTTTACCCCGAAAGGGAGGTCCTTCTTATGATGCTACGG

>fragment_111;Untitled_start=19141;end=19314;length=174;source_length=36952
ACGGCTGTCCGAAGTGCAAGGGGTAAACTCGGACGAGGATGTGATTGCGCGCGCCGGGCC
CTCCCTTCGGGTGTCATATTTTGGCCGAGTTTACCGTACCTCCGGCCCTTATGTTACGCG
ACCGTAATCTTTTTTTACGTTCCACCGCTGTTACACCAAAAATAAAAGGTTCCA

>fragment_112;Untitled_start=19315;end=19488;length=174;source_length=36952
CACGAGCTCCCGTTCTGCAGCATGGTGGCAGGACCGATAGGAGATTGGCTCCGGGTGTAT
ATAGGGTAAAATCCACAGGAGTCATGCAAATACATAGGCCCCTTCCCCTCTCTTTTAGAT
GAATGGGGTGGTTTTATAACGTGTTTTCCGATCTACGGTCCCTCAGAGCGAGGG

>fragment_113;Untitled_start=19489;end=19662;length=174;source_length=36952
GATAGGCAGGTAGCATGGGCCCTCTGACTTCCAGCTATGTGTTGTGGCACCATCTTCAAA
AGGGGATTGGCCTTGGCTCTACCATGAACCTCTCCCGACTCCACTGATGTGCTAACGCCT
CGTCTCTCCTTGACGTCTTTTCGGTTCCTAGTCAACGAGCGAAACTCCTCTTTC

>fragment_114;Untitled_start=19663;end=19836;length=174;source_length=36952
GTCGCTAATGGTTTTGGCTTAGTCGTCCCTCACAGCCAAAGAGAAAGAAAGAGACTCCCC
TATGATCTGCTCACCATACATACCTTTCAACTATAGAACCAAGGATGAATCAATCCATCT
CCCTAAAACTAGCTAATATCCGGATTAGCCCTCAGGTGTGGAAACTGACCGGGG

>fragment_115;Untitled_start=19837;end=20010;length=174;source_length=36952
TTGAAGTTGGTTTGCCTTCTTTTGCCTGCAAGGGCTTTTCTTGTATCTTGTAGTTAAACC
GTAAGAACTCCTCTATACCATAGTCTTTCTAAGTGGGTCTTCCCCCTTATTTCATTGAGT
CTTTTCCTTCCAATAGGGTGTACCTTTTTGTTTTCATAACAGTTCTCCCTTCTT

>fragment_116;Untitled_start=20011;end=20184;length=174;source_length=36952
TAAGATTAAGAAGAAGAAAAACTCCTCAACCTAGACATAGAACTCCTAGCTCTGCTCTGG
AGCTCTTGATCCCATTGGATTTCAATACCTGAGAGGACCTGTTGATTCTTTTTAACAGCT
ACCGACTCTTATCCTCACTCACTAAACTCCCCCAACCTAGTCTCATGTCAAGAG

>fragment_117;Untitled_start=20185;end=20358;length=174;source_length=36952
AGAAGAGTGAAACTTCTTTTTCTAGGCCACCTACATCTGATCCATCTGGCGAAGAGGGGC
GCATCGTCCGAAGCTACCGTCCATTCCAATAGAGACTCATCATCGGAGAAAGATCCTCCA
GGCACAGGTCTTCGTTAAGCTCTGCTCGGTGCTGTTTTGTTCAAAGTGAATCAT

>fragment_118;Untitled_start=20359;end=20532;length=174;source_length=36952
TGAAGTTGGTGATAGGTCGTTCTGGCTCTACGTAGTTCAGTGCATCCTAAGTAATCTCAC
TCAGGCGCTTCGTAATAGGCGTTGGATTTCGGTATATAAAGTATATAAGAGACTGCTTTT
TGTTATTCTTTTCAATATTATTATATACACGGATTCAAATTTATTAAGTATAAA

>fragment_119;Untitled_start=20533;end=20706;length=174;source_length=36952
ATCAATATTAAAGAAATTCAAAGAAAAGATCTCTAGTTATATGTACGAGACTGGGCCGAC
TGCTTAGACGAGAACAAAAAGGGGGGATGAAAACCCGTTCTCGATTGCCTTTGATTCTCA
TTGGAATGGGGCCCCCTCGGCTTCGCCTTTGAAATCGGAGACTGTTCCAATTTC

>fragment_120;Untitled_start=20707;end=20880;length=174;source_length=36952
CTACTGTGATATGGTTTCTAGGGTAAGGTCCGTTTTTATGGAATGACGACTCGCGCTTTT
TTCATTGTCTTTTTTTTTTCGGTATGCCGCTCCGCCAGCAAGGAGTGCCGCGCACGAGCG
GAGCGAAAGAACCAAGTGGTTTGTGGTAATGTCAGAATTTGCACCTATTTGTCT

>fragment_121;Untitled_start=20881;end=21054;length=174;source_length=36952
CTCATTCGTGATCAGTCTGCTAGTTTCTTTGATCTTCCTCGGTCTTCTTTTTGTTAATCC
ATCACAAACTACACGAAAGTTGCCCCCTTATTTTCTCTTTGTTTTTCTTATGGCTCTCGC
CTGTAGCATTCCGATTGCCTTTTGTGCCAGGGCCGACGACGGTGCCGTACCTTC

>fragment_122;Untitled_start=21055;end=21228;length=174;source_length=36952
CCCTTCGGATTTATTAATGTTGTGCGGCTACCGCGAAGCGAATGAAGGGAAGCTCGAAGA
GCTTATGCTTACTCTCAGCCTCTTTGATTGGTAGGCGGGCGGGCTAAGCCCCCTACTTAA
GATTCCATTCATAAAGGTCATTTTCTGTTGTCGTGATGCTTTGGTTAGGCCGAC

>fragment_123;Untitled_start=21229;end=21402;length=174;source_length=36952
TACTAGACTACTAGAGGTTACTTCTAGCTTCTATAGGGGCATTTCCACTTTGGTGTAGTT
TTCATTTGTATTGGTACTGAATGAACATATCAAACAAAGGCGAGCAGTATAAGCCCTTCT
CCGGCCTGGGAAAAGCAGCGAACTCTAGAAGCTAGGGCGTTGTTCTCCATTAGA

>fragment_124;Untitled_start=21403;end=21576;length=174;source_length=36952
TAGGAGCATTCGGTGGAACCGGTGAACTACACTTGCTTCTGGATAGATGTGTGGGACAGA
GGGCTTGTGGTACCTGCTGCCCACCATTCCTCCTCTGCTTTGAGAACCGTGTGAATGGAG
AGTGGGCAGAAGGGAAGGAAGTTCTCATACAGAGTCGCACACTTACTTGAGCAG

>fragment_125;Untitled_start=21577;end=21750;length=174;source_length=36952
TGCGGAAGACTGGGGAATGGGTTGAGTAAACTCCCCTGGGGCCGGAACGAAGCTTTACTT
AGATAGGGCTTTGATTGGTATTTTTTTTCTTAGTGATTGGAAAGGAGGGCACCTGGGTAT
GTTACAAAAGGGGAAGACAGAGGTAATACTTTGAATTTCCCATCCTTGCCAGCT

>fragment_126;Untitled_start=21751;end=21924;length=174;source_length=36952
TTCCCTTCCCTTAGTGGATTCTAAACCTTGCGTCTTGCTACTGGTTCTGTAGCACTAAGA
TTAGCAGGGGATTCAATAGCAATAGCAGCTCCTTCTGTGCATCTTCCTTATTTAGCTGCG
GGAACGAGTGCTGTGCTTGCCCCGACCGATACCACCATTCATTACCGTGAACCA

>fragment_127;Untitled_start=21925;end=22098;length=174;source_length=36952
GCCCCTCCTATAGGCAGGTCTTTCTTCCTTAAGCTAAGACTAACGTATCTACAACTCCAT
CCCCGAGCAACAGCCAAACGGAAGTGTGAATGCAAGATGTCAATGGAATGATTGGTCAAA
CAAAGGCTAGGGCTACTTCCTTCCCATTGTGTCCTTCCTTGTGTGTCGGAGATA

>fragment_128;Untitled_start=22099;end=22272;length=174;source_length=36952
TAAAGCGAGTGCACTGAGAAAGAAGGGGAATTAGGTCGATCTATTCAATGGCAAAGCATC
TAAAGCATAATTGCACACTCATAGGATCTTAGCCTAGAGATAGGAGCATTTGGTGGAACC
AGTGAACTACCCTTGCTTTTGGATATATGTATGGGACAAAGTACTTGTGGTACC

>fragment_129;Untitled_start=22273;end=22446;length=174;source_length=36952
TACAATCCACCCTTCGATTATCAACTCAACATCTATTGAATCTAAGCCAATCGAATCAAC
ATTTGTTGGTATAATAAGTAGTGTTCAAGTAGTTGTTATTGGGATCTTCACCGCTGATGG
ATCTTCTTCTTACTAGGTTATGCTTCCTCAGAGTTCTCTTGAACATGATTATCT

>fragment_130;Untitled_start=22447;end=22620;length=174;source_length=36952
CATATGCACTTCTATTAAAGGAGTTAGGAAGCCAATATCTAATATGAGTAGTTATGGTAG
CCAATGAATGTTTGTTTGTCTGGTATTGAATGAGCTCAGGTAGCTGAGTACGTAGCTAAA
GGCTTTGATTGCCTAAGATAAAAGTCATATCTTCAAATAGCTTCCTATAGACTT

>fragment_131;Untitled_start=22621;end=22794;length=174;source_length=36952
CTTCCCTTATTTTTGGAAATTCCTCAATTATGTGATTTCTATAGGACAAATTCCTCCTTT
TGTTTTCTTCTTGCTTTTTGCCATAACACCCATTCCGGGACGAGTTGGAAGAGGAATTCT
GAATTCTTACACGGATGAGACTGATCAGTGAAAATTTCTGACACCGATCATTTA

>fragment_132;Untitled_start=22795;end=22968;length=174;source_length=36952
CATATTACACCAAGAATTAATTGACAGGCGCATTAGTTTTATAGTTGGCTATGTTGATAT
AGCTTAGAAAAGGCCTTAGAAAAGTTAGAGTAACTGCTGCCATTTACCGGGGCTTCCATT
CAAAGCTCATAACACTTCTCCTTCCGACTTTCCAGCAACGGGCAGGTGTCAAAC

>fragment_133;Untitled_start=22969;end=23142;length=174;source_length=36952
TCTATACATCATGTTACACTTAACAGAGTCCTGTGTTTTTAATAAACAGTCGCTACCCCC
TGATCCTCACGAAAAGATACAAAAAAAGTTGTCATTGGGTGGAGAATTCCCATCCACTTG
CTGTCTCGTTCGCTGCCTCCAGTCATAATTATGCTATTGGCCCAGTTGGAGTTC

>fragment_134;Untitled_start=23143;end=23316;length=174;source_length=36952
TGACTATAGCTGCAATCTATCCCATTTTGGGGAGAAGTGTACCGCAGTGGAGCTTCTGCC
GACCTATTGCCAATAAACTTTCCGGCCTCATACGAGAATGGAAAACTGGATAATTTTCTG
CATCGGTGGATGAAAAATAGTGAACATAATAATTTTTTGTTGATGATGTTCCCA

>fragment_135;Untitled_start=23317;end=23490;length=174;source_length=36952
GCAAAAAGATACTTCTTCTGCCGACCTATTGCCAATAAAATTTCCGGCCTCATACGAGAA
TGGAAAACTGGATAATTTTCTGCATCGGTGGATGAAAAATAGTGAACATAATAATTTTTT
GTTGATGATGTTCCCAGCAAAAAGATACTTTCTTTGAATGGGATTAGATCCGGA

>fragment_136;Untitled_start=23491;end=23664;length=174;source_length=36952
ACTTCATCTGATTTTGCATTCAAAGGAATAGTTAGGCTAATCGATGTGTAGTTGATGAGT
AGTTTAGTTGGAATGAAGTAACCCACCTCAATGAGTTGAGTAACTTTAGAGGTGGAATGA
TTAAAATGGGTGATATCAAATTGACTCTTGTGCCAACCTATTGCCTATAAACTT

>fragment_137;Untitled_start=23665;end=23838;length=174;source_length=36952
TCCGGCCTCATACGAGAACGGAAAACTGGATAATTTTCTGCATCGGTGGATGAAAAATAG
TGAACATAATAATTTTTTGTTGATGATGTTCCCAGAAAAAAGATACTTCTTCTACCGACC
TATTGCCAATAAACTTTCCGGCCTCATACGAGAACGGAAAACTAGATAATTTTC

>fragment_138;Untitled_start=23839;end=24012;length=174;source_length=36952
TGCATCGGTGGATGAAAAATAGTTAACATAATAATTTTTTGTTGATGATGTTCCCAGAAA
AAAGATACTTCTTCTGCCAACCTATTGCCAATAAACTTTCCGGCCTCATACGAGAACGGA
AAACTGGATAATTTTCTACATCGGTGGATGAAAAATAGTGAACATAATAATTTT

>fragment_139;Untitled_start=24013;end=24186;length=174;source_length=36952
TTGTTGATGATGTTCCCAGCAAAAAGATACTTGGATGAACGAATTCATCACCACCATATG
CCATCATCAAGGATGAAGCTTCTTGCTTAAAATAGAAAGTGTAGAACAACCACCCTGATT
TCCGACCAAGGTGAACAATTCGAGTAACAAGAAGATGGATGCCGACCTATTGCG

>fragment_140;Untitled_start=24187;end=24360;length=174;source_length=36952
AATAAACTTTCCAGCCTCATACGAGAACGGAAAATTGGATAATTTTCTGCATCGGTGGAT
GAAAAATAGTGAACATAATAATTTTTTGTTGATGATGTTCCCAGAAAAAAGATACTTCCT
TGAGGAAAAAGTCTTGCATCTCGCCCAACTCCTACAAAGCCCACCCCCGAAGGA

>fragment_141;Untitled_start=24361;end=24534;length=174;source_length=36952
GAAAAAAGTTATCGGCACCCATGTTACTAACCTTATGCTTCGCCAATTTTTATGTACCAC
GGCTTCTGCCGACCTATTGCGAATAAACTTTTCGACCTCATACGAGAACGGAAAATTGGA
TAATTTTCTGCATCGGTGGATGAAAAATAGTGAACATAATAATTTTTTGTTGAT

>fragment_142;Untitled_start=24535;end=24708;length=174;source_length=36952
GATGTTCCCAGAAAAAAGATATTTAACCTTCTCGCTAATTCAATATCACTGGAGTTTGCT
TAGGGTTCCTAACTAGAAGCGAAGTTTCTTTTCTACGATACAATGAAATCGGATTTATCT
TAATCGGGAACACAGCCAACCGACATGTATGAGTTCAAATATTCCACATTCAAG

>fragment_143;Untitled_start=24709;end=24882;length=174;source_length=36952
AACTCCCTCCCAGTCATCCTATGTGTAAAAATAGCTTTCATGCCGACCTATTGCCAATAA
TTTCTGGCCTCATACGAGAACGAAAAACTGGATAATTTTCTGCATCAGTGGATGAAAAAT
AGTGAACATAATAATTTTTTGTTGATGATGTTCCCAGAAAAAAGATACTTCTTC

>fragment_144;Untitled_start=24883;end=25056;length=174;source_length=36952
TACCGACCTATTGCCAATAAACTTTCCGACCTCATACGAGAACGGAAAACTAGATAATTT
TCTACATCGGTGGATGAAAAATAGTGAACATAATAATTTTTTGTTGATGATGTTCCCAAA
AAAAAAGATACTTCTTCTACCGACCTATTGCCAATAAACTTTCCGACCTCATAC

>fragment_145;Untitled_start=25057;end=25230;length=174;source_length=36952
GAGAACGGAAAACTAGATAATTTTCTACATCGGTGGATGAAAAATAGTGAACATAATAAT
TTTTTGTTGATGATGTTCCCAAAAAAAAAGATACTTACCCCTGAAAGTCTGTCTTCTTTT
ATTGAATGCCCTAGGCCTTCTTCACTTGCACAACCCTCCCTAACAGCCTATGAA

>fragment_146;Untitled_start=25231;end=25404;length=174;source_length=36952
TGTGTAGTGGAATCCCGCAGGAGCGAAAGAACCAAGTGGTTTGTGGTAATGTCAGAATTT
GCACCTATTTGTCTCTCATTCGTGATCAGTCTGCTAGTTTCTTTGATCTTCCTCGGTCTT
CTTTTTGGGTTGGTGTTCAGAGTGAATGCATTTCCAGGTGAGATAAGAGAAAAG

>fragment_147;Untitled_start=25405;end=25578;length=174;source_length=36952
GAACGAGGCAAAGAAGCGACCTATATTAAGAAATATTAATATACTTAATTTATTATCCAC
ACAAAAAAATACCAAAAGGCTGTCATTGGGTGGAGAATTCTCATCCACTTGCTGTCTCAT
TCGGTCATAATTATGCTATTGGCCCAATTGGAGTTCTAACTATAGCTGCAATCT

>fragment_148;Untitled_start=25579;end=25752;length=174;source_length=36952
ATCCCATTTTGGGGAGAAGTGTACTCCAGTGGAGGTTGAATGAGAAAGAAAATGTTGGGG
GTTGAATAGACCATTACTTGGCCTTGTTCATTGTCCACCCAATTCATATTTTCAACTCTT
TCATGGTATTTCAGTACTAGCTCTTGGGAAACATGCGGTTGGTTTTGTGCACAA

>fragment_149;Untitled_start=25753;end=25926;length=174;source_length=36952
AACCAACCGCATGTTTCCCAAGAGCTAGTACTGAAATACCATGAAAGAGTTGAAAATATG
AATTGGGTGGACAATGAACAAGGCCAAGTAATGGTCTATTCAACCCCCAACATTTTCTTT
CTCATTCAACAATATGAGATTGAATGCCATAACTCTTATTTGTAGTTTACTTCT

>fragment_150;Untitled_start=25927;end=26100;length=174;source_length=36952
TATTGGTGCTGTTGGGAAATCTGCACAGATAGGATCGCATACTCAGAAAGAGGGATTGCT
TAAACATATAGTGAATGTAGTTTACAGAACGAATCTAATAGCCTAAACTGGGATCATTGA
TTAACAAGCTAGCCATGCACGGTAAACTGTTTCAAAGACGAGGACCTTTGCTTG

>fragment_151;Untitled_start=26101;end=26274;length=174;source_length=36952
ATCGACTTCAGCCTTGATGTGCCTCCTCCTTTTCAATATCAAATTTGAGATTAAGTTAGT
TGATCAGTCACACAAAAAGGAGGTTCGAGTGAAGGGGAATAGGTTGACTTTTATTATTTC
ATTTTGGTTATGAAAAGTGAAAGTTGCTTCATTTAATACGAGATTGCTTCACAC

>fragment_152;Untitled_start=26275;end=26448;length=174;source_length=36952
CTTGTGGTGTTTACACCTCTTGCCTATCGAAGCTTTGTTCAAAAACAGAGTGGCTTACCC
TTAAAGACATCCATGAAAACCCCTGAAAGTCTGTCTTCTTTTAATGAATGCCCTAGACCT
TTTTTACACGGATTCAAATTTATTAAGTATAAAATCAATATTAAAGAAATTCAA

>fragment_153;Untitled_start=26449;end=26622;length=174;source_length=36952
AGAAAAGATCTCTACTTGGACTCGAGGAACATTCCTCAACGGAGTGAACCGGTGAGATCC
GTAGACAACCCGTAAAAGGAAGCCGTTAGGCGTTAAGCCCTAAAGGATCTTTTGATCAAT
CCAAGGATTATTTCGATTCCATTAGGAATGAGGATTCGAAATATTACACATTGA

>fragment_154;Untitled_start=26623;end=26796;length=174;source_length=36952
TCAATCAAAGCTTTCCTTTCGGTAGAGAAGATGGAAAAACAGAAGGGTATATATTTTTTT
TTTTAACTCCAAGGAGGATGGACATGACAGAGTTTGACCAGAATCATCCCTTCCTTATCA
TCTTCACTGACCGCGTGTAGGATTGGCATAACTTAATATGAATGAATAACTTTT

>fragment_155;Untitled_start=26797;end=26970;length=174;source_length=36952
AATTAGTAATGTGATTTCTTTCATCCTTGTTATTGAGTTGGTGTAAAAGAGGGCTAAGCC
CAAGACAAGAATTCCTATCATCTTCACTGACCGCGTGTAGGATTGGCATAACTTAATATG
AATGAATAACTTTTAATTAGTAATGTGATTTCTTTCATCCTTGTTATTGAGTTG

>fragment_156;Untitled_start=26971;end=27144;length=174;source_length=36952
GTGTAAAAGAGGGCTAAGCCCAAGACAAGAATTCCGAGAAGCGGAACGGGCAAGTCAGCC
AAAGCAACTTTCAGGGAAGCCTGCTCCTCATCTGACTTTGTTTGAGAAGCGGAACGGGCA
AGTCAGCCAAAGCAACTTTCAGGGAAGCCTGCTCCTCATCTGACTTTGTTTGAT

>fragment_157;Untitled_start=27145;end=27318;length=174;source_length=36952
AGGTGGTGGTATCACACCCTTCTCAAAGGAACCGTACGTGAGACTCTCGCGTCATAAACC
CATATGCTCCACCGCTTTGTGCGGGCCCCCGTCAATTCCTTTGAGTTTCATTTCTTGGCG
AACCGTACTCCCCCAGACGGGGATACTTTAACGCGTTAGCTACAACATTGCACG

>fragment_158;Untitled_start=27319;end=27492;length=174;source_length=36952
GGTCAATACGCATAGCGCCTAATATCCATCGTTTACGGCTAGGACTACTGGGGTATCTAA
TCTCATTCGCTCCCATTGTCTTTTTTTTTTCGGTATGCCGCTCCGCCAGCAAGGAGTGCC
GCGCACGAGCGGAGCGAAAGCAAACGTGAATAAGAAAAGGAAAAAGCCAAAAAT

>fragment_159;Untitled_start=27493;end=27666;length=174;source_length=36952
GAATGGAAAGAAATTCAAAGCTAAGCCACCACGGGGGACCTCCCGGGATTTCAATTCCTA
TTCCATAATAAGCCCTACCTACTAGTATGAAATGTTGGGGGTTGAATACACCATTTGAAT
GGACTTGTTCAATATACACCCAATTCGTATTTTGAACTATTTCATGGTATTTAT

>fragment_160;Untitled_start=27667;end=27840;length=174;source_length=36952
GCACTAGGTTTGCAAAACGTGCAGTTGGTTTTGTGCACAAAACCAACTGCACGTTTTGCA
AACCTAGTGCATAAATACCATGAAATAGTTCAAAATACGAATTGGGTGTATATTGAACAA
GTCCATTCAAATGGTGTATTCAACCCCCAACATTTCTAAGATTATACCTTCCTT

>fragment_161;Untitled_start=27841;end=28014;length=174;source_length=36952
CCATCGCAAAATGATTATGAAGAAGGATCATGTCCCCCAATCCCACATGTCTTTCTTGAT
TGGTAAACCCAACCACCGATTTACAACAAACAAGTGTCCCCCAATCCCACATGTCTTTCT
TGATTGGTAAACCCAACCACCGATTTACAACAAACAAGACTGGCCTCTTAAACA

>fragment_162;Untitled_start=28015;end=28188;length=174;source_length=36952
AAGAAGGAAGAAAGTCTAGGCATTTGAGAATTGTCTGTTTCCTTTTAAATATTGCAAATA
AAGGCATTGCAACACCTATGAAAGGGAGTAGTTTCCACCTTGGGTTACTTTACCATATTT
TGAATTTAGTGGTTTCGAAACCACTAAATTCAAAATATGGTAAAGTAACCCAAG

>fragment_163;Untitled_start=28189;end=28362;length=174;source_length=36952
GTGGAAACTACTCCCTTTCATAGGTGTTGCAATGCCTTTATTTGCAATATTTGAAACCAC
TAAATTCAAAATATGGTAAAGTAACCCAAGGTGGAAACTACTCCCTTTCATAGGTGTTGC
AATGCCTTTATTTGCAATATTTAAATATTGCAAATAAAGGCATTGCAACACCTA

>fragment_164;Untitled_start=28363;end=28536;length=174;source_length=36952
TGAAAGGGAGTAGTTTCCACCTTGGGTTACTTTACCATATTTTGAATTTAGTGGTTTCGA
AACCACTAAATTCAAAATATGGTAAAGTAACCCAAGGTGGAAACTACTCCCTTTCATAGG
TGTTGCAATGCCTTTATTTGCAATATTTCTTGTTTGTTGTAAATCGGTGGTTGG
