# Supplementary material for: Mitochondrial Fostering: The Mitochondrial Genome May Play a Role in Plant Orphan Gene Evolution
Source: Front Plant Sci. 2020 Dec 3;11:600117. doi: 10.3389/fpls.2020.600117 (PMC7793901; doi:10.3389/fpls.2020.600117)
Supplement: Supplementary file 6 [file Data_Sheet_5.FASTA]

Split FASTA results
>fragment_1;DHH_uuu_Gm2-5_start=1;end=174;length=174;source_length=12984
TCAATATCTATATACTAAAACTGGAGTATGGCAAATTTACTAAAATGTTCATGGCTGAGG
TGTTGACATCTGTCCATTTTCTTGGTTTTTTGGTCATTTTATGATTATGGGTAGTTGGCT
TGGTTTTATGCCATGTAGCTTGGTGTGTTGTTGAGTGTTCAGCTTTGGTGTTTC

>fragment_2;DHH_uuu_Gm2-5_start=175;end=348;length=174;source_length=12984
CAGCTTTGGTGGTTTACTTCTGTTGGTGGTGTACAAGGCTTCTTCTCCAGCGTTTTTGGG
TCCTTTCACTGGCAACTTCGAACCTGCTCATTTATCCTCGGTTTCCATTCTTTCTTCTTC
ATTTTAGTGTCCTCTTCAGTTTCACTTTTTTTCTTTTGTTTTTAGTTGAGCTTT

>fragment_3;DHH_uuu_Gm2-5_start=349;end=522;length=174;source_length=12984
AGATTTGCTGAGGGCTTCCATCTTCAATACACGTGTTCTGTTGTTTAGCATTTTGGTGTG
AGGCTGTGGTTTCGGGTTCGTGATTTCCGGTTTTCTGTAGTTGAAGGTTGGAGTTTTGTC
CCTCTGTTGTGCATGTGTGTGTTTGTTAGTTTTTTGTTGTTTACTGATTTTCGT

>fragment_4;DHH_uuu_Gm2-5_start=523;end=696;length=174;source_length=12984
CTTTGCATGTTTGCTTTCTTGTGCCACGTACTCTGTTCTATTTTTTATTATTAAAAAATC
ATTGTTTTTCTTTTCGCTGGCTTCCATTTGTTCGTTGATCGTTGGATTACATTTGCATGG
TTTTGGATTGATCATATTATTCCTTTAGAGGTATAATTCTTTGGTTCTGTTTTT

>fragment_5;DHH_uuu_Gm2-5_start=697;end=870;length=174;source_length=12984
TTGTTGTTTGCTGACTTGGCTATTTTGTTTTTGTCTCTTTCCATTGGCTTCCATTTGTGT
GTTGATGGTTGGATTTCATTTGCATGGTTTTTGATTAACCATATTATTCCTTTAGAGATA
TAGTTTTTTGGTTCTTCTTTTCTGTTGTTTGCTAACTTGGTTATTTTCTTTTGG

>fragment_6;DHH_uuu_Gm2-5_start=871;end=1044;length=174;source_length=12984
TTGAGGTCGTTGCATGTATTGGCTGAGTAGATCAACCGATAATGTAATACTTTTTATGGT
ATGTTGGCATTGATCGAAATGTTATTACATGTGTCGTTTAAGTCTGTGTTGGTGTTCTGT
TTTTTGTAAACAAAACTTCGTTGTTTTTGTTTTCAGCGTCTTCCATTTGTTTGT

>fragment_7;DHH_uuu_Gm2-5_start=1045;end=1218;length=174;source_length=12984
TGATGGTTGCATTGCATTTGCATGGTTTTGGATTTATCACATTATTCATTTAGAATTGGA
AATTCTATCCAACTTTATGGCAAGGATTCCAAACAAGATTAAGTCTATTGATGGGTCAAG
AGAGACGCTTAAACTTGCTGTAAGAATCACGGATCTTTGGTTCGTTGGGACTCC

>fragment_8;DHH_uuu_Gm2-5_start=1219;end=1392;length=174;source_length=12984
CAACAAGTCTGAGCATGCGGAAATGGTTATTGTTGATTCCGAGTTATGTTTTTTGTTGTT
TATTTGGTTGTTGGATTGTTGTTCATACCATCAATTGATTATATAGTTTGCATATTACAG
GGTGATCAAATTCATGTTGTTTGTAAAGCGAACCAGCTAAAGTCTTGGAAAGCT

>fragment_9;DHH_uuu_Gm2-5_start=1393;end=1566;length=174;source_length=12984
TATTTGAAGGAAAATTCCACTTATGTTATGCATAATTTCAAAGTGGTGAAGAATGATGGT
CAATTTAGAGTGTGTGAACATCAGTACAAGTTAGTTTTTATTGGAGTGACTGTTGTTAGA
AAAGCTGATTTGCATGAGCTGCCTTTTAAGGAATTTAGATTTGTTGAATTTGGA

>fragment_10;DHH_uuu_Gm2-5_start=1567;end=1740;length=174;source_length=12984
AATGTCGTTGGTGGGAATTTTGTGGCTGGCCTGTTGGTTGGTGAGCCCAATCACAATTTG
TGCTCTCATTTTGATCATAACTTTTTTTTCTTTTTTCAATGACCTGTTTTTATTTTCTTG
TGTTTTAAGATATTATTGGGGTCATTGATCAGGTGCTCTTTCGGCATGTCTCAT

>fragment_11;DHH_uuu_Gm2-5_start=1741;end=1914;length=174;source_length=12984
CAAAAAATACCAGGGTTGTTTTTAAAATGAAGGATTTGAGGTTATGGTTTACATCAATTT
TCCCCCTCCTATATATATATTTGGTTATTGCCAGTTTATATTGTCAAGGATTTTTTTTGC
CATGCTGGATGATGGTTATCTGTATTTGATCCTTATGAAGTAATAGATTTAATG

>fragment_12;DHH_uuu_Gm2-5_start=1915;end=2088;length=174;source_length=12984
TTGTTTCTTTCTTGTAGTGGTGAAGTTTTATCTTGCACACTTTGAGAAAATTATTGTATG
CAGTTCTTAGCCTATTTGAATGAACGTGGGAATGATGGACCGATCATTATTATTTTGACA
CATGCCAGAATAAAAGATGCGCAGGGTAAGTGTGATGTTTTCTTTACTGATTTG

>fragment_13;DHH_uuu_Gm2-5_start=2089;end=2262;length=174;source_length=12984
GGTGCTGATTAGATAACTTTTCGTGTTGGTTTTTTTCACACTTACAGGAAGTAATCCAGC
TTCAGTGAGCAATTCGTTCAAGGCCTCAAAATTATTAATTAATGAACCTGTATTGGAAAT
CCAGGAATTTAGGGAGAGGTATTTTGGTCATCGCCTTTACTCTGTGGCTGTTAA

>fragment_14;DHH_uuu_Gm2-5_start=2263;end=2436;length=174;source_length=12984
ATTGGTGTATCAACTGTGTTGAGTGTTTTCTGTTGGTTTTTCCTATTTATTCGATTGACA
TAGGCTTTTAGATTTAGGTGTTGAGGTCAACCCAGTTTTGCCACCTGGCGATCAAGGAAG
TTCACAACTTTCAGGGGCAAGCCAGTTATCATTAAAGGATGCGTTTCTTTCAAA

>fragment_15;DHH_uuu_Gm2-5_start=2437;end=2610;length=174;source_length=12984
AGCTGAAGCCAAAACTATTTCCGAGATCAATGGCATTTCTGAGGTGGTCCTGTTATTTGT
GTTTATTGTGTATTCATTGCAATAAAAAGTCCAATTTGTCTAGATGCGTTTAGATCAACA
TATTATGCCTAATGTCTAGTGTTTATTTAATCCTGGCATTTCATGGTTGGCAAT

>fragment_16;DHH_uuu_Gm2-5_start=2611;end=2784;length=174;source_length=12984
TTGATTGTTATGGTTTTCTGTTAGTATGTTGTTTCTGTTATGGTGGGCACTATTAGCAAA
ATAGTCATGGATAATCATTCATGGTGTTATCCAGCTTGCGTTCAATGTCATAGAAAAATT
GACATCGAAATAGGACCATTCACATGGGGATGTGGCAAAGATAATGATCAGCCT

>fragment_17;DHH_uuu_Gm2-5_start=2785;end=2958;length=174;source_length=12984
GTTCTAAGGTAATTGGAGTTTTAGTGCATCAGCATGTTTTTATTCAGGATTTTGTATTTG
ACTGGTATGTACATTGGTAGGTATAAAGTTGAAGTAATGGTTAGCCAAAACAATGACAGT
AGCAAGTTTTTGCTCTGGGACCGTGAATGTGTTGAATTGATTGGTCAAATAGCT

>fragment_18;DHH_uuu_Gm2-5_start=2959;end=3132;length=174;source_length=12984
GATGAAGTGAATAGGGTCAAGATTGAAGTATGTTTGTGTGTTATCATATAATGCTTCTTA
TTTTATGTATTATATTTTGTTGTTTTGGTTGTAGCTGGTGACTGGTGGATTTGTCTTCTT
TTTGGCAGGATGGTGATATTGATTTGAATGCTTCTCCTCAAGCACTTGATAGGC

>fragment_19;DHH_uuu_Gm2-5_start=3133;end=3306;length=174;source_length=12984
TGTTGGGTTATGTCCTTGCTTTTAAGGTCAGGATTCAATCAAAATTCAGGAATGTCGTTG
TTCTTAGATACTCAAATGAATTAGATTTGATCAATGTTGTGCTCGACATGCTGGCTGACA
CTGAGGTGTTGTTTTCTAATGTCTATTTTAGTTGTTGTTGTCCTAGCGATATGA

>fragment_20;DHH_uuu_Gm2-5_start=3307;end=3480;length=174;source_length=12984
TGCATGAGTTTGACTATTGTCAACTTATATATGATGCAGGCATGTTCCAAAATAGATACT
TCGAACGTTGATTGCAATAATGCTACGCATCCTGAATGTGTAAGTTAAGATTGTTGTCAT
GAGTGTTGGTCTGTTACATTTTTTTGCGGCAGAATGCAAAAATAAACTTGGTCT

>fragment_21;DHH_uuu_Gm2-5_start=3481;end=3654;length=174;source_length=12984
GGAATTTGGATATATTTTATTTACCAGTTTATCTTTTATGCAGCAATCTCTGTCTGTGAC
AGCGGACCATGATCCAGTTGCAGGATTCCCTTTAACGCCCAAAAAACGGCTATCATCTGA
TGAAGTTGATGATGAGCTAGGAAGCTCCCAGATTTCCCCAGCCCAACTATCGTC

>fragment_22;DHH_uuu_Gm2-5_start=3655;end=3828;length=174;source_length=12984
TAACAAATTAACAAGACATTCTTATAAGAGTGAATTTAGCTGATTTCATATTGTTTTGGC
TGTCTTTTCACGGTGTTGTTATAATATTGTGGAATTAAGCAAACAATTATGTAGTTTTGC
TTATGACTCCCTCTGACAATTCCTCTGACATTTCTTTACACCATGCTGATGTTT

>fragment_23;DHH_uuu_Gm2-5_start=3829;end=4002;length=174;source_length=12984
TGGCCATTTGAAAATCCATTTTTTTGGATTCATGTTATTTTGTCTCTTGATACTGTACAT
TTTTATCTTTTATATTCTGTCAATTCTGAAGCTAACTATGACTTATTTTTAACAGCTTAC
AATTTACTCAATTATGGGCAATTAAAGCTAAGGAATTTTTTGTTAGAGTGCTTT

>fragment_24;DHH_uuu_Gm2-5_start=4003;end=4176;length=174;source_length=12984
TCGTGAAGCTTTCAGACGTCTTAAATTGACAATTGCATGTATCATGTGTTGCTACCGTAA
TATTAGAAGTTTTCTTATATTAGATGTGCCACTAAAAACAACTCATTTATTCAATATTAA
TTATTTGGTTACCCTCGATACAATTGGACTGCTTTTGATGATACAATTGATGAT

>fragment_25;DHH_uuu_Gm2-5_start=4177;end=4350;length=174;source_length=12984
TTATATGCTTCTTACAAATTGATGTACGAATTAGAATAAATCTTAAAAACAGTGAAGGAG
AAAAATTGATGTACAAATTAGATCAAATGTTAAAAACAGCGAAGGAGAAAAATTGAAAGC
CACATTGGCGACTATATTGATAGTCCATACTCTCACGTTCTTAATTTGTTTATG

>fragment_26;DHH_uuu_Gm2-5_start=4351;end=4524;length=174;source_length=12984
GCTAAACTATTTGGTGAATTCCATTCCCATCTGAATTGCATGAAAATAACAACAACAAAA
AAGCAGATGAATAAAAATAGAATCGCCAGGATTCTCTTAAATTTTTAGTTCCAGTTTTCG
TTCTAGATACACGTGCTCTTTAAATTAATACAACTTTCTATACTGACATCATAT

>fragment_27;DHH_uuu_Gm2-5_start=4525;end=4698;length=174;source_length=12984
TTCCTCATCTAGAATGTGTTTGACATGAATGTTATCATCCATATAAGTAAAAAAATCCCT
CTAGATATAAGTGCAATCATTCCCACATACTCCATTTTTTCAACTATCACTGCTTGGCTA
AAATCATGTGTTGTGCATTTCAATTGTCATTTTTAAGTTCATTGATGGCTTACG

>fragment_28;DHH_uuu_Gm2-5_start=4699;end=4872;length=174;source_length=12984
CAAGTATAATACCGATTTTAACTAGAGCAAATGAGAACTATATAAAAGAAGTCTAATCCA
TGAACAAAAGAAATCAAAAAAGAATTTATGGTGCGCCAAACAAGCAATATATAAAGAACT
TATGCCCATCTCTGATACAAGGTTTAGTAAACTTCTTTGTTGCATCTTTTGTTA

>fragment_29;DHH_uuu_Gm2-5_start=4873;end=5046;length=174;source_length=12984
GATATTGTCCAAATAAAAGATGTAAGATAGAAATTTGACATTTCAAGTTGAACAGGCAAT
CTAACAGATTTAAGTGTACAAATAAAACAAATTTGTGTTGCTGAATGGAAAGTTCATTAC
TATATATACAATATCTTTGATTGCAAGCTTAGTAGCAGTTGCAGAAGTCAATGT

>fragment_30;DHH_uuu_Gm2-5_start=5047;end=5220;length=174;source_length=12984
TTGTGCCAATGACTATCATCATTTCTATCTTACCTATTTTGAATTATGGCCTTGGTTTGT
GTGTCTAGATTGATACTAGACTCCTACATACACAATATCTTTCATTGCAAGCTTAGCAAC
AGTCCCAAAACCCAAAGTTTATGTACAACCAAGTGTCATGATTTCTATATTACC

>fragment_31;DHH_uuu_Gm2-5_start=5221;end=5394;length=174;source_length=12984
AATTTTGCTAGCTGTTAATGTTGAATCATAGTTTTGCTCTCTCATCTGGCATTCGTCTCA
TCTTCTAAACCTATTCTGTGTCATCTAGATTTAAAACAAATTTCTCTTACCTTATTTCAA
AATCATTCTTCTGTTTACCTTACAACTCACTCAACTCTATCATTACCCTTTTTT

>fragment_32;DHH_uuu_Gm2-5_start=5395;end=5568;length=174;source_length=12984
CAATATGCAGAATTACCAACATGCAAACATATATAATCCTGCAAATGGCAGCATCAATAG
CCAAGCTATGATCCAGAAGCAGCGAGATGCCTCATCTTCCATTTCTTTCATCTTCTAAAT
TGATTGTACCTTCTATAGATTTAAAAGAATAATTTGTTCCTTAATTTCAACATG

>fragment_33;DHH_uuu_Gm2-5_start=5569;end=5742;length=174;source_length=12984
AATCTACTGTTTAGCTTATGATTCACTCAATTCTGCCTTTAGCCATTTTCAACATGCAAA
ACTATCAACATGCAAAGAGATCTAATTCTACAAAAGCCATGATCAATAGGAAACATATCA
TGCAGCAGAAACGACATCCTCATGCTCAGTCATGTTCACAGCCAACAATTAACT

>fragment_34;DHH_uuu_Gm2-5_start=5743;end=5916;length=174;source_length=12984
AGACTTCAGAATATGATAGTGAGACATCTGATATAGCATGTTCTGCAAGAAATCAATTTA
CTTAGCTTGCTTAATCACATTTTCTTTTGTTTCCTCTCTATTTTTTAGTGATTGTGTCTG
ATTCATCAGAAAGTGTAAATTCCGAATCCACACAAGGTACTGCAAAAAGAATGT

>fragment_35;DHH_uuu_Gm2-5_start=5917;end=6090;length=174;source_length=12984
TTCATGCTCTTTTTTGCTATGGTTCAAATATTGCTATCATATCTAATTCTAATTTTTGCA
GGTTCAGGCTCTAATTTTTTAACTACCTATGAGGATTGTCAATCTCCAACTAATCAGCCT
GTAATCAACACTGAAGGTAATAACTATAATTCTGATTTATAATTTCAGATACCA

>fragment_36;DHH_uuu_Gm2-5_start=6091;end=6264;length=174;source_length=12984
GAGCACATGCTCTTAGATTAATATTCACAATTGTTATCGTCATATTGTACTATGGTATTA
AACAATTTCAGGATATTCTGATCTTGGTGATCAACTCATGCAATGTAGATATTGTAATGC
ACAAATGTGGTATGATGAAAGAATATCAAAAGATAAAAATTGTGGGAGTCCAAG

>fragment_37;DHH_uuu_Gm2-5_start=6265;end=6438;length=174;source_length=12984
GTTCAGCTTATGCTGTGGAGATGGCAAAGTTAAACTGCCATTATTACAAAATTCACCCCA
ATATCTCCAACAACTTTTGTTTGATGATAATACAATTGATAGTAAAAATTATCAACATAA
CTTATGAGCATACAACATGATGTTTGCCTTTACTTCTGCTGGTATTAAGCTAGA

>fragment_38;DHH_uuu_Gm2-5_start=6439;end=6612;length=174;source_length=12984
CAAAAACAATTAATGATTCCAGAGGACCTCCTACAATTAGAATACAGGGCCAACCATGCC
ACAGAATAGGCAGTCTATTACCAACGTCTGAAAAAAAAACCCAAATTTGCACAGCTATAT
ATCTTTGACACAGAAAAGGAAGTGCAAAATAGAATTAATGCCATGAGGTAGAAG

>fragment_39;DHH_uuu_Gm2-5_start=6613;end=6786;length=174;source_length=12984
TGCTTTTATTTCTATTACTGAGAAAATTATTCATTCACCCACAATACTTTGTTACAGTTA
TGAATATCTTTTAATATTGTTTTTTTCAATCAATATTCTGGAATTCAGGGCCATATTGTC
TCAAGTTTAAGTCACATGCTGGATGAACACAATTCTCATGCTAAAAGTTTTAGA

>fragment_40;DHH_uuu_Gm2-5_start=6787;end=6960;length=174;source_length=12984
ATGGCCAGGGATAAATTGGCAGATGATGAAGCCGATAATATCAAATTACAACTGATAGCT
GCTCGGGGAAAAGATGGTCGTGTATATAATATGCCAAATGTTCCCGAAATTGTTGCACTT
ATTGTTGGCGATTTTCATCCAGGCTCAAAAAGAGATATTATTGTTGAAACTCAA

>fragment_41;DHH_uuu_Gm2-5_start=6961;end=7134;length=174;source_length=12984
AATGGAGAATTGTAAAGAATCCATGAACTGCACCCTAGCTATCTGCCACTATAGTACCCT
CTACTCTTTCCTTATGGAGAAGATGGACATAGAGCTGACATACTTCACCATTCTACTTCA
CCCAGCAAAAAAAGAAAGCGAAGCCGTCTGACAATGAGAGAGTGGTTTGCTTAT

>fragment_42;DHH_uuu_Gm2-5_start=7135;end=7308;length=174;source_length=12984
AGACTTCAGTCCAGGTCAAATGAAGCACAGACTTTATTGCATTCTCGAAAATTATTTCAA
CAATTCATTGTTGAAGGTTATATTATGGTTGAATCTGAAAGACTTAGCTACATCAGAAAT
AAACAAAAGAAACTTAGAGTTGACAAGTATTGTAGCTTACAAAATTCATTGGAT

>fragment_43;DHH_uuu_Gm2-5_start=7309;end=7482;length=174;source_length=12984
ATTGGAACATCTAAAGGCTTAACCAAAGCCAAAAGAGTCATCTTACCTTCAATGTTTATT
AGGAGCCCACATTATATGGATCAACTTTACTTTGATGGTATGGCAATATGCAGTCATGTT
GGTTTCCCAAATCTTTTTATTACTCTAACCTGTAATCCAAATTGGCCTGAAATT

>fragment_44;DHH_uuu_Gm2-5_start=7483;end=7656;length=174;source_length=12984
CGTAGATTACTTTCACCTTTGAATCTCAAACCAACAAACAGACCAGACATTGTATCATGA
ATTTTCATATTGAAATATGAACAAATGCTCTCAGACTTAACAAAGGGTCAGTTGCTCGGA
AAAGTAGTTGCATGTAAGTTGACTATAATTTTTATTCTTAAACTCAAACATCAG

>fragment_45;DHH_uuu_Gm2-5_start=7657;end=7830;length=174;source_length=12984
TTTATCATTTGCCCACTTTTCTTTATTCTATAATACATATATTAATTTCTAAAATCTTAC
TATTTGACCAATACTCTTACAGATATGAAATACAAAATTATACTTTCCATATTAAAAATA
TCATTTACCAATCGCAGATATGCATACTATAGAATTCCAAAAGCGAGGACTTCC

>fragment_46;DHH_uuu_Gm2-5_start=7831;end=8004;length=174;source_length=12984
TCGTGTCCATTTATTGTTATTTCTACACCCAGGCAATAAATATCCATCTTCAACTGACAT
TGACCAGATAATATCAGTAGAAATACCTTCCCATGAAGATGACCCAAAACTATACAGATT
GGTGCAAAACCATATGATACATGGCCCATGTGGAATTTTACAACCTAACTCTCC

>fragment_47;DHH_uuu_Gm2-5_start=8005;end=8178;length=174;source_length=12984
ATGTATGAAAGAAAGCAAATGCAGTCATTTTTATCCTAAACAATTTCAGCCTCATACTCT
TTTGGATTCAAACGGTTACCCAGTCTATCGCAGAAGAAACAATCGTCATTTAATTTCAAA
GAATGGCGTTATCATTGATAATAGATACATAGTACCTTTACAATCTAAAATTAC

>fragment_48;DHH_uuu_Gm2-5_start=8179;end=8352;length=174;source_length=12984
TGAAAAAATATTAGGCACATATAAATATTGAATGGTGTAACCAAAGTACTTCAATCAAAT
ATTTATTTAAATACATAAACAAAGGCTATGACAGAGTGACTGTTGTTATGGTTTCTAATA
GCAATGACACAACTCAAAATGTTAACATTCAAAATGACGAACTTAAAGAATATC

>fragment_49;DHH_uuu_Gm2-5_start=8353;end=8526;length=174;source_length=12984
TAGATTGCAGGTAATTTTATTTTAACCTGCATAATTTATTTGCTCATTATTACTTTTACT
GATCAATCTATATGGCAGATACATTTCTCCCTGTGAAGCTGCTTGGAGAATATTTGCTTT
TCCAATCCATGACAAAAAGCCTGCTATTGAGAGATTGTATTTTCATCTTCCAGA

>fragment_50;DHH_uuu_Gm2-5_start=8527;end=8700;length=174;source_length=12984
TCAACACAGTGTTCTTTACAAAGATCATGATGATATAGATGATGTGCTATCCAAGCCAAC
CATTTTAGATTCAAAATTTCTAGCTTGGATGAACACCAATAAATGTTTTGCTGAAGGCAG
GAGTCTTACTTATTCACAATTTGTGTCAAAGTTTGTATATAATAAAAACAAACA

>fragment_51;DHH_uuu_Gm2-5_start=8701;end=8874;length=174;source_length=12984
GATCATGGCAACTCAGAAAAAAAAAGGATATACCATTGGAAGACTCATATGGGTGCCACC
AACCACAGGAGAATTGTTTTATTTAAGAATGATGTTTGGTAGCTACAAAGGACCTACTTC
ATTTAAGGATATCAGAACTGTTGCAAATATCCAATATGCAACATATAGAGAAGC

>fragment_52;DHH_uuu_Gm2-5_start=8875;end=9048;length=174;source_length=12984
ATGTTTTGCCATGGGTTTTTTACAAGATGACAGAGAATATGTTGAAGCAATCAAAGAGGC
TAAGGACTGGGGCACAACTAATTATCTAAGGAGATTGTTTGTATTAATCCTATTAATAGG
TGTCATGAGCAAACCTGGAGAAGTTTGGAACCAATGTTGGCATTGGCTGGCTGA

>fragment_53;DHH_uuu_Gm2-5_start=9049;end=9222;length=174;source_length=12984
TGACATTGCATATCGACATAGCAAATCAACAATGAACTCAGGTAGGTCGTGAATGTTTTT
TATATTGCATACCAGTGGTCATAATCATTCTCTAACAACTTGCTTTTTATTTCTTAGATT
TACAGATCAATGATGATACTCTTAGAAATTTGACATTGATTAAAATTGAACAAC

>fragment_54;DHH_uuu_Gm2-5_start=9223;end=9396;length=174;source_length=12984
TATTGCACACAAACCAAAGATCACTGAAAGACTATCCTACAATGCCATATCCCCAGGATA
TCAATCTGACATCCTACCTACAGAACAACTTGGTATTATCAGAGCTTGATTACCATCATG
ATTCAACCAAATCATAATTTGAGCATCTTTTTGCATCCATGACAAGCAATCTAC

>fragment_55;DHH_uuu_Gm2-5_start=9397;end=9570;length=174;source_length=12984
CTATTCATATATTATAAATTCTATTGATAACAGTTAACATCTTACTAAAAGATGCTCATC
AGGAATTATAAATTGTATTGATGGTGTTAATTTTCTATTCCTAACAGGAAATCTACCCTC
ATTTAGCTGTTTCCATCAACAACAAAATTATTCTTCATTTCTATATAACATTAG

>fragment_56;DHH_uuu_Gm2-5_start=9571;end=9744;length=174;source_length=12984
CTTACCTATAAATGCATATGAACAAAAAACAATTTACAATAGAATTATCCAAGTTGTCAA
CAACAATGAAGGTGGGATGTTTTTCCTATACGGATTTGGAGGCACAGGAAAAATATTCAT
ATGGAGAACATTGGCAAGTTCATTGAAAGCAGACAATCAAATTGTTATTATAGT

>fragment_57;DHH_uuu_Gm2-5_start=9745;end=9918;length=174;source_length=12984
TGCTTCTAGCGGCATAGCTTCTCTATTATTACTAGGAGGCAGAACTGCACATTCCAGATT
TAAGATTCCTGTACCAATTTTTGAAGACTCAACATGCAATATCCATCAAGGGACCCAATT
AGCAGAATTGCTAAACCAGACAAGTCTAATAATTTGGGATGAAGCACCAATGGC

>fragment_58;DHH_uuu_Gm2-5_start=9919;end=10092;length=174;source_length=12984
CCACAAATTTTGTTTTGAAGCACTTGATCAAAGTTTAAGAGACATTATCACAAATAAATC
AAACTCGAATAAAATCTTTGAAGGCAAAGTTATAGTATTCGGTGGAGATTTTCGCCAAAT
ACTACCAGTCATCCCAAGAGGAAGCCACTCAGACATTATAAATGCAACAATCAA

>fragment_59;DHH_uuu_Gm2-5_start=10093;end=10266;length=174;source_length=12984
TTCATCATATCTATGGGATTCGTGTGAAATATTAACCTTGACAAAAAAACATGTGCTTAC
ACAGCAATCTAGAATCATTTGATGAATAAGAAACTGCCACATTTGCTAAATGGATTCTGG
ACATTGGAGATGGAATTATAGGTCACAAAAATTATGGTTATGCTACAATTGAAA

>fragment_60;DHH_uuu_Gm2-5_start=10267;end=10440;length=174;source_length=12984
TTCCTGCCCACCTACTCATTACTAAATATGATGATCCAATCAGTGCTATAGTCAAATCAA
CATTCCCAAACTTAGATCAGCACCACAATAATCCTCAATTCTTCAAATCCAAGGCAATAC
TAGCTTCAACAAATGAAACAGTAGAACAGATCAATGATTATGTATTATCCTTCA

>fragment_61;DHH_uuu_Gm2-5_start=10441;end=10614;length=174;source_length=12984
TTCCAGGTAATTATCTCATTAGTTATTTAATTTCCATTTCTTCAGTCTAAAATATGACCA
CTGAAATTGGAATTTTGCAAACCATAGGTGACCACATGGAATATCTAAACTCTGATTCTG
TTGACAAATCAGAAACCAGTGAAGATTCCTATTTCCAATCAATTACTACTGAAT

>fragment_62;DHH_uuu_Gm2-5_start=10615;end=10788;length=174;source_length=12984
TCCTTAATTCATTGACCACATATGGTTTGCCAACTCATTCTATCGAGCTTAAAATTGGAA
GTCCTATAATGCTCTTAAGGAACCTCGACCAAAATCAAGGTCTATGTAATGGTACTAGAT
TAGTAGTAACAAAACTGGCAAAACATGTAATTGCAACTGAAATTATTTCAGGCA

>fragment_63;DHH_uuu_Gm2-5_start=10789;end=10962;length=174;source_length=12984
AAAACATTGGCCTCACTGTTTATATTCCAAGAATGTCAATGTCCCCTTCACAATCACCAT
GGCCTTTTAAACTTTTGAAAAGGCAATTTCCGATTATGCTCTCTTATGCAATGACAATTA
ACAAGTCACAGGGACAATCATTATCCATGGTTTGACTTTATTTGCCAAAACATG

>fragment_64;DHH_uuu_Gm2-5_start=10963;end=11136;length=174;source_length=12984
TTTTCACTCATGGTCAATTATATGTTGCATTATCAAGGGTCAACTCAGCAAAAGGATTAA
AAATTCTGATTCAGGATAATGAGCAGAAAAGTATGAATTCCACTACCAATGTAGTATTCA
AAGAGGTGTTCAGAAACATTAAAAGATTAATTTGACTTCTTTAATATCAAGTTC

>fragment_65;DHH_uuu_Gm2-5_start=11137;end=11310;length=174;source_length=12984
TATTCCTTTGTAATGATTTGCGAAACATTGCTATTCTTTTGTAATGACTTCTTTAATATT
TGATTATGACTATATAATATAATTTAACTTATTAGAATCTTGAACGCAATTCCATTGATT
TTAAACGCTAAGATTTGACCAACAATAACAACAATCGATCAATAATTTTAAAAA

>fragment_66;DHH_uuu_Gm2-5_start=11311;end=11484;length=174;source_length=12984
GACTACCTCCTTAATCAAATATGACCAGCTTGACATATATATATATATATATATACACAC
ACACACACACACGTCGCTTTACTAATAACAAAATAAGCATCGAGAAATTCAATTACCAAT
TACACAATATTATGTTATTACATGATTAACCCATTAATTAAGTTTTCCTATAAA

>fragment_67;DHH_uuu_Gm2-5_start=11485;end=11658;length=174;source_length=12984
TCAAATTAACCCATTAACCCAAATACCTCATACAAAAAATTTACCCACTTAAGGCCCAGC
TATTACATGCACACCATAAACACCACTAAAGTCTAATAATGCAAAACGTCTGAAACCATT
CACAAAAACCTCTTTGCTTACTTCCAAAACTATTCACCTTCAGACTCCTCACAT

>fragment_68;DHH_uuu_Gm2-5_start=11659;end=11832;length=174;source_length=12984
CACCACTAATTTTCCAATTCTAGAAGCAACAATTGAGTTGCACTGTTCCCAACAAATATC
TACCGCCACTTATACCATCGGGAAGATTGATCAATTAATAAACTCCACCCAACTACTAAA
CCATCTTACACGTTCCCCTGCAAACTTCATCTCAACATCTTATCACCATACTTT

>fragment_69;DHH_uuu_Gm2-5_start=11833;end=12006;length=174;source_length=12984
CACTTTAGAATAACACCAAAATGAGTATGACATCCTCCACTGCCTCAAGCAGAGTAAGCA
CCCTTTCTTTAAAACTTCATCTCTTCTAATGCATGTTTTCTTCTCTTTAAACTTCTACAT
TTCTAAACCCTGTCTTGATGCAGATGAAATACCCGATCATAAGGCCACCCTCAA

>fragment_70;DHH_uuu_Gm2-5_start=12007;end=12180;length=174;source_length=12984
TCATGCAATTCAAAGCAACTTTCCACAATGACCACGTTATACTTTAAAATACAAAAATTT
ACCTTTTCCCCCTTACTTATCATACAATATATAACCACTCAGTCTTCCAAAATTTACGTC
CAGACTTTCATAGAAATGTCATCATTCTACCATCGACAATGGGCACCAAATTAC

>fragment_71;DHH_uuu_Gm2-5_start=12181;end=12354;length=174;source_length=12984
CTAGAATCCGTCCAGTTGAGATACAATGGAGCAACCTACCAAATACAATTCCAACAACAC
CGAGGTAGATTTTTTTTTGGCAGATGGACTCACAGACTTCAGAGCAGATTTAAAGATCTA
CGAGTTCATCATCATCAACTTCTTTGCCTGCGATGATAACTCCATCTTTGATGT

>fragment_72;DHH_uuu_Gm2-5_start=12355;end=12528;length=174;source_length=12984
ACACTTCACTCCTCCACTCGACCAACAGACATATGCCAGACCACTACTTCATTCCCGTCA
ACACATCTAGACAGAAGAAATAACTCAATGCATCATGGGTGCTCCTCATCCACTGGTAAC
TTGCAATTACATCAATTTGCATTATTGTGACAATTTCAATCCCATTATTAATTT

>fragment_73;DHH_uuu_Gm2-5_start=12529;end=12702;length=174;source_length=12984
GTATAAATAATATGCAGGAAATCACATCCCATGCAGCAAAACATCTCAATGAATGTGGTA
ATCACATGACAATTTTAAGAAAGCATGGACCTTCTCTACAATAGAAAGTGGTTACCCTCG
ATGTTGGCATTAAAGATAAAAGCATTGTCCGACCATGGTATAAGTTCCTCAAGG

>fragment_74;DHH_uuu_Gm2-5_start=12703;end=12876;length=174;source_length=12984
AAAATGACTTTCATCATGGAGACGAAGTATCATTCTATCACCGACCGTAGGAAAAAATTT
GGGAGATGGTAATTAGAAAACAAAGGAAGTGGGAATAAACCATTCTGTAATTTTCTTTTT
ACATGTTATTAACTTCCGCTTAAATATTTTGTTAATCCTTTGCTCTGAACAATC

>fragment_1;DHH_uuu_Gm3-1_start=1;end=174;length=174;source_length=14398
TCATCTATCATGATACAAACAAGGCCCTGACAATGCCTACGTGGCATTGCTAGGGCCGAC
GTGTCGCAATGCCAGCGCTTCTCATTCCCGCCCAAAACTCTTTTCCATTGCCATTAATTG
CTTTTGTCGTTTTGTACATAACCCTTCGGTTATCGATGCGCCTTTTCAAATTAT

>fragment_2;DHH_uuu_Gm3-1_start=175;end=348;length=174;source_length=14398
GCACTATTTTCGATGTCCCACGCTTTTCATTGCTACACGCCTTTCCATTTTCCATTCCCG
TCGTGGCTTTTGGTTTTTGGGTTTTGAATGCTCTCCCGTTTCGATTAGCTCTCCTTTGCA
TTTATCGTTCGACTCACCGTAGGTGCTCTTTTTTCCTCATTTTTGTTTTTGCTA

>fragment_3;DHH_uuu_Gm3-1_start=349;end=522;length=174;source_length=14398
TTCAGCTTCGTTTGCCATGTATACACGCCTTTCCATTTTCCATTTCCGTTGTGGCTGTTG
GTTTTTGGTTTTGAATGCTCTCCCGTTTCGATTAGCTGTCCTTTGCATTTATCGTTGGAC
TCACCTTAGGTATATCGGTGTATATTACGTGTTTTTGTTATGGTACATGAGTTT

>fragment_4;DHH_uuu_Gm3-1_start=523;end=696;length=174;source_length=14398
TCGCAGGCCAACAAGACAAAAGGTTCAACCTTTGTTCATTTTGTCATTCGTTTATGTTTT
CCTATACCAAGGTTTTCCATTTTTGGCTGTGTACCCTTTTTTATGATGCATGTGCATTCT
TTATAAGGTTTTCTTCCTCATTTTTGTTTTTCCTATTCAGCTTGGGTTGGACTG

>fragment_5;DHH_uuu_Gm3-1_start=697;end=870;length=174;source_length=14398
TATGTTGAAGTTTGAATATCGATGTATATCGGTTTATGTTTTTTTTATGATGCATGTCTA
TCAGAGAATACGTTTTTGTTTTATTCTTAAGTTTTTGCAGGACAACGATACAAAAGGTTA
GACCTTTGGGCATGTCTATCAGATTTGTTGTGTTTGGTCTTCGTTTTAGGTCTT

>fragment_6;DHH_uuu_Gm3-1_start=871;end=1044;length=174;source_length=14398
TTTGATGATGCATGTCTATCAGTGAATACATTTTTGTTTTATTGTTAAGTTTTTGCAGGA
CAACGATACAAAAGGTTAGACCTTTGGGCATGTCTACCAGATTTGTTATGTTTGGTCTTT
GTTTTAGGTCTTTTTGATGATCCATGTCTATCAGTGAATACGTTTTTGTTTTAT

>fragment_7;DHH_uuu_Gm3-1_start=1045;end=1218;length=174;source_length=14398
TGTTATGTTTTTGCAGGACAACCATACAAAAGGTTAGACCTTTGGGCATGTCTACCAGAT
TTGTTGTGTTTGGTCTTCATTTTAGGTCCTTTTGATGATCCATGTCTATCAGTGAATACG
TTTTTGTTTTATTGTTATGTTTTTGCAGAACAACGATACAAAAGGTTAGACCTT

>fragment_8;DHH_uuu_Gm3-1_start=1219;end=1392;length=174;source_length=14398
TTGCCATTTTATCATTATGTTATCGTTTCCTAAAGGTTCGACCTTTGTTCATTTTGTCAT
TTGTTTCTGTTTTCCTATACCAAGGTTTTCCATTTTTAGTCGGTTATTTGTGTTTGTGAA
TGATTTTTGGCTGTGAACCCTTTTTTATGATGCATGTGCATTCTTTATAAGGTT

>fragment_9;DHH_uuu_Gm3-1_start=1393;end=1566;length=174;source_length=14398
TTCTTCCTCATTTTTGTTTTTCCTATTCAGCTTGGTTTGGTATGTTTGGTTTTTTCACTT
CTTTATCGTTTCCTAAACCCAGATTTGTTGTGTTTTGGTGTATGCCATGAAGCCAAAAGG
TTCGACCTTTGTTGATGTTGTGAACCCATGTTTTAGTACTTTTTATTGTTTTTT

>fragment_10;DHH_uuu_Gm3-1_start=1567;end=1740;length=174;source_length=14398
TCATTTACTTTGGCTACCCTCATTTTTGTTCAATACTCTTTAATTTGGTTGTCTGTTGGC
GGAGAATAACCAAGTAGCCGAAGAGAAGACCTGCAGGTTTGTTCTTTCCTCATTTATTTT
TTTCAATCCTCTTTTATTTGTTCAATGGTTCACATAAATTATTTCTTTGTAGTC

>fragment_11;DHH_uuu_Gm3-1_start=1741;end=1914;length=174;source_length=14398
ATGTCTCGCAAAGAAAACCTCCTATGTGAACTGCATACAAAGAAAGGTACTTGAAAGATT
GTCGTGCGAATAACTGATATGTGGCATCTTAACAAACATAATGGTCGACAATCCATTGAG
ATGGTGTTGATGGACCATACGGTAATTTAATTGTTGTTCAGTTTAATAAGTTTA

>fragment_12;DHH_uuu_Gm3-1_start=1915;end=2088;length=174;source_length=14398
TCATCTTTAGTTAACTGACAAGTGTCATTTGTATTTGTTGCAGGGTACAAAGATTGGGGC
AACTCTATGGCAAGAATTGTTCGCTGAATTTGAGCCCAAGTTGCGTTGTGGTGGTGCATA
TGTTATTCAGAGCGTGAAGGTTGTTGATACTCATTCTGACTACAAAGTGAGTGC

>fragment_13;DHH_uuu_Gm3-1_start=2089;end=2262;length=174;source_length=14398
AATTAAATATTTGGTTTATTTTGTGAAGACAACATCTGTCAAAGAGGTGGACAGACCTGA
GATTCCTCCTAATGTTCATGCCATTACCTCATTTGCTGATATAATTTCAAGCGTTGCAAA
ACCTGATACTTTAGTTGGTATGCAATTTATTTTTTTGGTAGGCATCATTGTTGT

>fragment_14;DHH_uuu_Gm3-1_start=2263;end=2436;length=174;source_length=14398
ATGCATCATTAGTTGGTATGAATATATTTAACATAATTAGCATTACTCTGTCTGCAATGT
AAATAGATATTGTGGGTGTTATTGCTGAAGTGATTGAACGCAAAACAGTTAATCCAACAT
ACAGAGTGACTGTCAAGTTGAGAGACAACAGGTCTGTTTAATTTTAATCAAAAT

>fragment_15;DHH_uuu_Gm3-1_start=2437;end=2610;length=174;source_length=14398
TAACTTTGTCATTCTACCCCAATTGAGACCCAAGATGTATGTATATGTTTTGTTATGTTA
TAGTCATGTTGAGATCATCATGATTGTGTGGGAGGAATATGCTCTTCAGCTGGATGATGC
TATTGAGAAAAACCATTTTGTGCAAAAGCCATTGGTTGTTATGCTAACTCTTGC

>fragment_16;DHH_uuu_Gm3-1_start=2611;end=2784;length=174;source_length=14398
TAAGATCAAAGAACCCAAGGGTCAGTATTAAGTTGTTCTCCATTTATTAAATGTTTCATT
GTTAACTTCAATTTATGAATGCATTGTATGAGTTATATTTTTTGCAGACAAGTATCCCCT
CAATGTTCAGAATATAAAGCATGGTTCGAAGTTTTATGTGAATGGTGACAAAAA

>fragment_17;DHH_uuu_Gm3-1_start=2785;end=2958;length=174;source_length=14398
CGAAATTCAACAGTTCCATGATAGGTACAATGAATGATTTGAATTTGTTTGCTGGATTAT
TATGCAGTTTGGTACAGGTATACATTTAAATTGTTAATTGATGTAGTTTACGTGTGCCAT
TTTATATTGGCGGTCTAGATGATGAGGGTGATGTTTCTCAGTCACAGTCTACCC

>fragment_18;DHH_uuu_Gm3-1_start=2959;end=3132;length=174;source_length=14398
AGAATTGCCAAGATAAGTTTTTGCATAATGCTCAAATAGTGAGCTTTGGTGAAATAAAGA
CTCTGCGACAGGTAAGTCTATTAAGTGTTGTTAATTTAAAATGATGAGAGTCGTTATCAT
TTTCAAGTATTACCACTTAAAGGCATTGTTTTTAGATTATTATTATATTTATTT

>fragment_19;DHH_uuu_Gm3-1_start=3133;end=3306;length=174;source_length=14398
TATGAACTTAATCTGTTATGATATTATCAATTTCTAATGAACTTAATGTATAGTTAGCCG
AGGACTTTGTTATGATATTTCTAATTTCTTATAATTTTTCAAAATGAATTAAACTTATTT
AGGATTGTTATTGTTTGACTGTGGGCACTGTCGATGAGGTGATGATTGATACAC

>fragment_20;DHH_uuu_Gm3-1_start=3307;end=3480;length=174;source_length=14398
CATGGAGTTATGACAGTTGTCCATATTGTACAACCACTTTTGATCCATTAAAAATAGGTG
TCGCCTGCCGTTCGTGCCAGAATCATGTTACTCACACTATTCCAAGGTAACATTTTTTTT
TTGCCGAATACGAATTGAATAGTTATTCGAATTTCTGTTCTTTAAGTCATCCAG

>fragment_21;DHH_uuu_Gm3-1_start=3481;end=3654;length=174;source_length=14398
ATTCACTATTTTCTGTAACAATGCTTTGTTGGTCTAAGTATAAGTTAGTTGTCAAGATGG
AACAGAATGGGGAGAAGGTGAACTTCCATTTTTGGGATGCAGTATGTATCAAAATATTTG
GTAAAATTGCAGATGAATGTCGTCAAGAGTTGATTGCGGTAAGTTATTTATATT

>fragment_22;DHH_uuu_Gm3-1_start=3655;end=3828;length=174;source_length=14398
ACAATTATATTAGAAAATGATCAATGAACACAAATGTGTATTTAAAATGGTTTTTTATTT
GTAGAGTGGTGATGAGATCAAGGTGTTCCCTGCGTGTGTTGATCAATTGTTGGGTAAAAC
TTGGGTTGTGAGATTCAAACACCGTATACAGATGCACCAATCATCCATGTTGGA

>fragment_23;DHH_uuu_Gm3-1_start=3829;end=4002;length=174;source_length=14398
TTTTAGTGAACAGGAACATCATATACAATCAGTGATATCCACGCTAGGTCTACAGGTAAT
AATAATTTGTCCATGTCAGTGTAATTCGTAGATGTTAAAAAAAAATTTCTTATCAATCTA
TTCTTACTTGCAGGATGAACAATGTTTAAGCAACAAGTCAGCTGCTGTTGGTGC

>fragment_24;DHH_uuu_Gm3-1_start=4003;end=4176;length=174;source_length=14398
TGCATCTTCATCACAACAAGATTACCATCCTACAGTAGACATTTTATTTATTTGTTTACA
TTATTTGTTTTTACCGGGAATCACTTTAATTATTATTGTATTGTTATTTACTAATAATTG
TTATTTACTAATAATATATGTATTGTTTTTACACAGCCTTTATTGTCACAGTCT

>fragment_25;DHH_uuu_Gm3-1_start=4177;end=4350;length=174;source_length=14398
TCTAAATATGATCCTGGAAATGCTGCCTTTGTAACTCCTGCAAAAAGAACGTCCGATCAG
CAAGGAAGTAGTCAGTTTGATAGTGACGACTTCACAACATATGAACTATCGACCAACAAG
CATATAAAAGCTAAGTAATTAGTTGTTATTTTGATTTAAAAAATTGTAACTTTT

>fragment_26;DHH_uuu_Gm3-1_start=4351;end=4524;length=174;source_length=14398
TAAGTGATGTATGTATTTTATGTTTCACATGTCATACCTTTTGGTTTGAACAATGTGTGT
ATGTTATGTTTGAAATGTCATACCTTTTGGTTTGAACAATTAGGTCATCATTATGATGTA
TTTTGTGATGTGGAACAAGTTTAATTACCGATGTATGAAGAATGAATTCTATGA

>fragment_27;DHH_uuu_Gm3-1_start=4525;end=4698;length=174;source_length=14398
ATGTTACAACTTATGTCAGCATCAACCTTGAGTTATTTTATAAAATAGTTAATGTAGAAT
ATGATAATAACAAAATAATAACTTTAAAATTGTTCATAGTGAAATGCCGATATAAGATTC
ATATTAAAATACCAAATATTAATGTATTTTAATTGTTGTTGAAATTTTACTGAA

>fragment_28;DHH_uuu_Gm3-1_start=4699;end=4872;length=174;source_length=14398
ATTATTTAACGTTTTGTGTTGTGTTTTAATAGTTTTATGCATTGTATTAAAATGAAATTA
ACATTGTTGTCAAATTCAAATTTGTGTTATGAATTTGTTCAGTAAATTTTATGTATATCA
TTTTCGTAAACAATAGTTCAGTTTTATTATTTTAGTATATAATTTTAATAATAT

>fragment_29;DHH_uuu_Gm3-1_start=4873;end=5046;length=174;source_length=14398
GAAATGTCATACTTTTATTTACACATGCAGGTGTTTGAAGGGTTTTATGCATTGTAATAC
AAAATTGTTGAGTATTATTATCTTAATATATAATTTTAATATGGAATACAGAATGTGATT
GTTTATTTACTTGCAGGGTTTTAAGTACAAAGGTAGGATTTAAAACTTCACATA

>fragment_30;DHH_uuu_Gm3-1_start=5047;end=5220;length=174;source_length=14398
TCATGCTGACGCACTTATGAAGGTAATGTATACTCATTTACAAAATCCGGCCAAAGGATC
ATCTTGGAAATAGTACATATACACAGGTATGCTCGATGCCATCAAAAGGATCATCGACTT
ATAGCTATAATAAGTCTTATGGGTACAAACGTAGGATATATATCAGTACATGTA

>fragment_31;DHH_uuu_Gm3-1_start=5221;end=5394;length=174;source_length=14398
ATTAATTGGCCAGTTATCAAGTACAAATGTCAGCAGGTGCAAATTCCCAATGCAGGTGAT
ATGTGTCGAAAGTTGTAGGGGTCTAATCATTATTAGGGGGTGAGAAAGGTACTCATTATT
ATTACGGGGAAGTGTAAAAGCCTCCCAACTAATACACATCACCAGTATTAAATA

>fragment_32;DHH_uuu_Gm3-1_start=5395;end=5568;length=174;source_length=14398
TATTAATTTAGTTTATATAATTAAGAAAACATTTATTATTATGAACTGTTAATTAACTGT
TGATAGTCGCGCTATTAATTAAATAGTATTAAAATAGTAGTATATTTGATATTTGAAGAG
ACGTCGCTTAAAAACCCGTGAGAATAAGCAATAATTGCTACGCCAAGTAGGTTA

>fragment_33;DHH_uuu_Gm3-1_start=5569;end=5742;length=174;source_length=14398
TGTAATTATTAAACTCTGTTCATTTTCATTCAATAATAATAATTACAAAACGTCAAGTAT
ATCAAACCACCACCAACAATTATCCACAGTCATTTCTCAAACAACGTCATACAACCCTTA
ACAGCATGAGTACACAGTCATCAACCGCCTCCAATGTCGTAAGTTCTTTAACTT

>fragment_34;DHH_uuu_Gm3-1_start=5743;end=5916;length=174;source_length=14398
TTCCATCCTTCGTCTAATCGTCTTTACTTTGTATATGTTTTTCCATCTTCCTCTTTTGCT
TCTCATTTGTATATGTTCAACATTCGTTCATCACTAATCGTTGCAATGCTGTTAGTGAAT
TTACTTTTCCCTCCTTTTTGTATGGTTATTATATGTTATATGCCCTTTATAGAC

>fragment_35;DHH_uuu_Gm3-1_start=5917;end=6090;length=174;source_length=14398
TACATGATGTTGATGTTTGTAACAATGTTGACTACGATATTGGTCATGTTCAGTCCGCAG
ATTTACAAAATATGTTGTTAGATTTATGTCTTTTCCTATTATTTGTGTGATACTTCTTAT
ATGTTTTTGGTCCATCTTTGGTTACATGTTTTTAAAAAATGTCTTCCAAACAAA

>fragment_36;DHH_uuu_Gm3-1_start=6091;end=6264;length=174;source_length=14398
AACCCAAGTACATATATTTTGTTGTGCCTTCGTATAGCGTATTTTTCTATTCTGATTTGC
AGGTTTGTTGTAATGACCCATTATTTTTGTTTTGATTGCCTTATAATCCCCCCTGTGCAA
GATTCACTACATTTTTTTGCAACCGCTATTTAATATTAAGGATTGTATTCGGAA

>fragment_37;DHH_uuu_Gm3-1_start=6265;end=6438;length=174;source_length=14398
CATTAACGGTATTTATTGATCATTTTCGTCAGTACCTTTGTATACCTGTTGTTATGTTTC
ATTATTTGTTTGTATTAAATTATTTTATTTGCTTGCATTTTGGTTATGACATTCAGGACC
CACCTATGTTATTCGCATCCGGTATGACATACCAATTTAAGGCTGTATTTCATG

>fragment_38;DHH_uuu_Gm3-1_start=6439;end=6612;length=174;source_length=14398
TTGACAGGGTTAGTATTTGCCATCCTTTATGATATTTATCCATTTGTTTTAATCCCACAA
AAAAATAATATATGTTTAAATATTTACATGATCCCTTATAAATCAGTAACACGTTTAGGT
TTTTACTTCCAGAATATCATTGAGGTGCCCTCTGTTTATCATAAACAATGGGCT

>fragment_39;DHH_uuu_Gm3-1_start=6613;end=6786;length=174;source_length=14398
CCAGATTACCCGGATTATGTGGTGTTGGACTACAATGGAAAGAAGCACCATATAAGAGTT
AGAAAATTTAGTAACCGAGTCTACATTGTTGATGGTCTCAAACACTTCAGCAGGGATATG
GGAATATATGAAGGTGTGATGATCACATTTGCTGCGCCGGACAAGAATTGGAAG

>fragment_40;DHH_uuu_Gm3-1_start=6787;end=6960;length=174;source_length=14398
TTTGATATCCACTTCTCACCGCCACTGCATGCACAGACATGTGGCAGGCCTGTCCATTCT
GCTAGAGAATATGTGTTTACTGTGGATGTCGACAATTAGATGATTGTTAGACTTTATCCA
TTGGTAACAGTTTGGTCATAAGTTTGTTTTTGTTTTCTAATATGATACCTTTTA

>fragment_41;DHH_uuu_Gm3-1_start=6961;end=7134;length=174;source_length=14398
AATATTTATTGACTAGCTTCGTTCCAATGTAGGTACTGCCACTCGATGTTGTGGGTTATG
TTAATGCAGGAGACGACTATGTTACTGTCCTTGGTGTTCGTGGGCGTCGTCAGTTTTGGA
AGTTGAGTATGCATAATGGGCTTAAATGTTTTGCTGACCCATGGTTCCAATTTT

>fragment_42;DHH_uuu_Gm3-1_start=7135;end=7308;length=174;source_length=14398
TAACAGAAAACGATTTGATGACCGGTGATGAAGTTGTCTTTTATTTCAGGCCAAATCAAC
TTCTTTGGGAGGTCATTGCCAGAAAGAAAATTGTGTGGGACGAGGATGAGGACGACTCCG
CATGATTATTTATGTTACGAATGCACTAGCTTTTAATATTTTGGTTTAAAATAT

>fragment_43;DHH_uuu_Gm3-1_start=7309;end=7482;length=174;source_length=14398
TTCTAACTTTGTTTGATATTTTATTTAGTAATTATGTAATATTTATAAGCATTTTAATAT
TCCCTTGGGGAACCAGACAATTTATTATTTGGTATGTAAGTTTTATGAACAACAAACTCG
CTTAAGGTTTGGATGGTATTGATTATGAATTTACTTAGTTGCTATATTTATGCC

>fragment_44;DHH_uuu_Gm3-1_start=7483;end=7656;length=174;source_length=14398
TTTACCTGTTTGAATAAAGTGTTTGATGTTAGTTGATTAATATCATATTTATTCCTGATT
GCTTAACATTACCAATGTTTGTTAATTAAATGAATTTTTAGTCCTGAAACAATGTAATGG
GTACCATGAATTTAGTTTTTAGTCTTATTAATCATTCTGTTTGAACACCAACAG

>fragment_45;DHH_uuu_Gm3-1_start=7657;end=7830;length=174;source_length=14398
ATTTTTAATATTACCTACTTACATTAAATACGATGAATAATATATACCACTTTAACTACT
GTTGATAGTTATAAAATATTTTTTATGAAAAAAAAATCTATTCTAGATTTTTTTAAGAAA
TATCGATGCATATTAATAAATTAAATATTAAATATTTGAAAAGATATCACAAAT

>fragment_46;DHH_uuu_Gm3-1_start=7831;end=8004;length=174;source_length=14398
GCAACAACTTTTCCCGTTTGTCAAATCAAAAGAGCAAATTCGCAGGATTAATTAGACATT
TGTGTGCATATCAATAAAGGCCACAACCACATTTAATGGAGCAATTAATGACCAGTACTG
TTGTTTACTGTTGGTTTGATTGACACAAGCGTGAGGGCCACACAATCTTTGATT

>fragment_47;DHH_uuu_Gm3-1_start=8005;end=8178;length=174;source_length=14398
TCAGGCTTGGAGGAAAAGAAAACTCCACAAATTAGTGGCAATGGACCGAAATCTCTTCTT
CTTTTTTGTTTAACAACTTTAGTGCAGTATACTAATGGAGAATAATTCATAACCTTAGTC
TCCCATCTTCAACAGCATTCGCTCACATTCACCACCATCTAAAACGCATTTATT

>fragment_48;DHH_uuu_Gm3-1_start=8179;end=8352;length=174;source_length=14398
CATAAATGAAGAACCAAAAGTGAAGCTGCTAAACAACAACACCACATCACTTACTTCTAC
TGCTAACTGCCAAGTAAGCTTTTTATGTTAATGCAATAAATTATATTTTACATTAATTAT
TGTCCAGTAATGGATGTACATGTAGGGCATGCATATTACGTAATGGTATTTGAG

>fragment_49;DHH_uuu_Gm3-1_start=8353;end=8526;length=174;source_length=14398
TATGTTTATCTGACATTTGTATTATGAAGCTCTGACACAATATTGTAGAACTTATTCATT
ACGAAAAGGTTAAATGGAAAATTTTGCTCAATGGAGGAAACATAGAAAACACATTTTGCA
ACAAAGAAGACAAAGCTTTGCCACTCCAAATCCAGATTTACATAGTGGTAACAA

>fragment_50;DHH_uuu_Gm3-1_start=8527;end=8700;length=174;source_length=14398
TACATTCAAATATTCTTTTAATTTGTAGTTAGTTTATTAATACTTATGCATGTATCACAA
TTATTGGTGTAGAAAAGTGTAGACGTACCTCATCATGTGAAACACACCCTTTTGTAGACA
GTGCGTTACCACATACACAGTCTACACCATTATCAGAAAGCACTTTGACTGTGA

>fragment_51;DHH_uuu_Gm3-1_start=8701;end=8874;length=174;source_length=14398
ATCAGAAACAACAAGATTTTACAGGGCAATTTGAAACTTGACCAAAAAATTTTGTGAATT
CACGTATCATCAATGCATCTTCAATACAGAGGAATTTGTTGTCCAAGTTTGGGAAAGAGA
ATATAACTATGTCAACCCTTAATTCATCACCATGTATTGAACCACATACAACTA

>fragment_52;DHH_uuu_Gm3-1_start=8875;end=9048;length=174;source_length=14398
CAAGTTGTCGACCTACTCAGATTGGCTTGACTTCTCAACATATAAATTCAGGTAGATACA
CAATATTCAATTCCAAACTAATAGAGCACATCTCGCATGACACTGATGACGAACTTGATA
TAACACAGGGAGACATTGTTATAGGTAATATGTTGTTATGTTAATTTCAACATT

>fragment_53;DHH_uuu_Gm3-1_start=9049;end=9222;length=174;source_length=14398
TTTAAATATTTAACTATTTGTATTTAATTGCTGACTATGTATGTGCTATATAGATTATTT
ATTTGACGACATAGCAACTGAGGATTTTGCTCATACCGATTATGATGGCAATCTTGAAGC
TCCATATGACAATGAAAATACCGGTTTTTACATTCATTGTGCAAATTATGTTGT

>fragment_54;DHH_uuu_Gm3-1_start=9223;end=9396;length=174;source_length=14398
ATTGTCCTTCATTATGTTTGATAATGTAATACCATGTCAAAATTTCTGCATTTACATGTA
GGTGCAAGTTACAAAGATATTGGAGATCCTATTTGGCAATGCAAGCAATGTAAAGCGAAG
ATGTGGTATGATGAGAGGATTAACAAAGATAAGCAGACAAAAAATCCAAAGTTT

>fragment_55;DHH_uuu_Gm3-1_start=9397;end=9570;length=174;source_length=14398
TCATTATGTTGTGGTGATGGTAAAATACAACTCCCAATACTACATGATGCTCCACAACCC
TTGCGGCAACTACTCTTTGACAGTAGAGACTCACAAGCAAAGAAATTCCAGCAAAACATA
CGTTTATACAACCTAATGTTTGCATTCACATCTCCCGGTATCAAAGTAGGCACA

>fragment_56;DHH_uuu_Gm3-1_start=9571;end=9744;length=174;source_length=14398
TCCTATAATACGGGAAGAGGTCCTCCTACATTGTGAATACATGGTCAATTGCATCACCTT
ATTGGAAGCCTCCTACCTATGCCGGATAACTCACCAAAGTTTGCACAACTATATATTTAT
GACACAGAGAACGAAGTCAACAATAGGCTTTCACAATACCCGTAAGTGTTAACA

>fragment_57;DHH_uuu_Gm3-1_start=9745;end=9918;length=174;source_length=14398
TTCAATTAATCTAATGCCACCTTTATAGTTATTTAAATTTAAATTTATATATTTTTTTAA
GAATGATTACCGTTAACAATTGTCTATGTGCAGTATAAAAAATAATGTTGATGAAGACAT
TATAATTGGTATCAAGAATATGCTAGATACCCATAATCCATATGCATAAAAATT

>fragment_58;DHH_uuu_Gm3-1_start=9919;end=10092;length=174;source_length=14398
CAGAATGGCAAGGGATAAACTAGACTCTTCTGTAGTGTGTGACCTGAAACTAAAACTCAT
TAGTGACAGGAAAACTGATGGCAGATTATATAATTTACCAAATGCTTCTGAAGTGGCTGC
TTTAATTGTTGGTGACGAGCATACAACAAATAACAGAGATATCATCATTGAGAA

>fragment_59;DHH_uuu_Gm3-1_start=10093;end=10266;length=174;source_length=14398
GCAAACAGGCATGCTGCAAAGAATAAATGAACTTCATCCTGCATATTTACCTTTGCAATA
TCCTCTTTTGTACCCACACGGTGAAGATGGCTACAGACCAAACATTTTTCATAAGCATCA
TCCGCATAGCCATGCTACAAAGAGGAACAAAGTTACCATGCATGAGTATTTTTG

>fragment_60;DHH_uuu_Gm3-1_start=10267;end=10440;length=174;source_length=14398
TTACAGGATGCAATCAAGGGATAATGAAGCACAAACAATACTTCATTCAAGAAGATTGTT
TCACCAATGGGTTGTTGATGGGTATTGTATGATTGAGTCTAAAAAACTAAACTATGTTAG
ACAACATCAACAAGAACTCCGAGTTGACAAGTACATCAATTTAAATGACTGTAA

>fragment_61;DHH_uuu_Gm3-1_start=10441;end=10614;length=174;source_length=14398
TAATCAGCTCTTAACCCAAGGTAATGAAAAAGGTAAGAGAATTATATTACCAAGTTTGTT
CGTTGGTAGTCAGAGATATATGGAACAATTGTATTTTGATGGGATGGCAATTTGTGCCCA
TGTTGGATTTCCTGATCTATTCTTGACATTAACGTGTAATCCAGCATGGCCAGA

>fragment_62;DHH_uuu_Gm3-1_start=10615;end=10788;length=174;source_length=14398
AATACAACGACAAGTTGCAAAGTCAAATCTTACAGCTCTTGATTTCCCTGATGTTGTGTC
ACGGGTATTCAAAATGAAACTAAACCAGTTGATGCATGATCTTAAGAGTGGACATGTATT
TGGTCCCATTCTTGCATGTAAGTAAGTACCACCTACATCAATTTTTGCTTACTT

>fragment_63;DHH_uuu_Gm3-1_start=10789;end=10962;length=174;source_length=14398
TACAATTTTACAATTATACTTAAAATTATACATTATTAATCATGCTACTGATATTTTATT
TGTAATACAGTTGTTTACACTATTGAGTGGCAAAAAAGAGGATTGCCTCATGCTCATATC
TTAATATTTTTGCATCCTTTAAATAAGAATCCAAATCCAGAAGACATTGACAAC

>fragment_64;DHH_uuu_Gm3-1_start=10963;end=11136;length=174;source_length=14398
ATAATTTCTGCTGAAATACCAAATAAGGACACAGATCCAGAATTGTATCAAATTGTCTCC
AACCACATGATGCATGGTCCATGTGGACTAGCTAATAAAAGGGCACCATGTATGGCCAAT
GGCAAGTGTTTCAGGTTTTTCCCAAAAAAGTTTCAGCCAGCCACAATTGTTGAC

>fragment_65;DHH_uuu_Gm3-1_start=11137;end=11310;length=174;source_length=14398
CAAGATGGTTTTCCTGTTTATAGAAGAAGAGACACCAGACAGACTGTGCAAAAACAGGGT
GTTCATCTCGATAATCGATTTGTTGTCCCATATAATCCACATTTGTTACTCAAATATAGA
ACACACCTAAATGTGGAATGGTGCAATCAAAGTAGCTCAATAAAATATTTGTTT

>fragment_66;DHH_uuu_Gm3-1_start=11311;end=11484;length=174;source_length=14398
AAGTACATCAATAAAGGATCTGATCGGATTACAGCAGTTATTGTCAATGACCAAAACCAG
GATGGCCCACAAAATCAGGTTCATGATGAAATTAAACATTATCTTGACTGTCAGTATGTC
TCCATCATCTTCTCATTAAATTTCATTTCTTCTATAGACAAAAAACCCTTTGTT

>fragment_67;DHH_uuu_Gm3-1_start=11485;end=11658;length=174;source_length=14398
ATGAACTAATTAATAAAATTAATAATTACTACAAATAAAGTGTTCATATTTTATTTTTCA
TTGTCCAGGTATGTGTCGGCTCCTGAAGCATGTTGGAAGATTTTTGCATTCCCAATGCAT
GGGCGTGCACCGGCAGTTGAACGTCTTTATTTCCACCTTGAAAATCAACAACCT

>fragment_68;DHH_uuu_Gm3-1_start=11659;end=11832;length=174;source_length=14398
GTTTATTGGAAAGATAGTCAAGAAATTGGCACAGTACTGGCTAAGACTACAATCAAAGAA
TCAATGTTCACAGCTTGGATGGATTCTAATAAAATATACCATCATGGACGAGATCTTACT
TATGCTAAATATGTGTCCAAATTTGTTTATGATGCACGAAAAAGATGCTAGAAA

>fragment_69;DHH_uuu_Gm3-1_start=11833;end=12006;length=174;source_length=14398
CCAAGGAAACAAGGAAATACTATTGGCAGGCTGATTTGGGTGCCCCCTTCCAGTGGAGAG
TTGTTCTACATGAGGATGATGCTTTCCTCTGCTAAAGGATCACAATGTTATGAAGATATT
AGAACAGTAGAAAATGTTGTCTATCATACATTTAGAGAAGCATGCTTTGCAAAA

>fragment_70;DHH_uuu_Gm3-1_start=12007;end=12180;length=174;source_length=14398
GGTTTTCTAGGAAGTGATCAAGAATTTGTTGGTGCCTTACGAGAAGCAAACACTTGGGGA
ACTCCACACTATCTTAGGAAGTTATTTGTGAAGCTGCTATTTATGAATACCATGGATAGG
CCTGAATATGTGGAAAGAAACTTGGCAATGGATGACAGATGATATTGTATTTAA

>fragment_71;DHH_uuu_Gm3-1_start=12181;end=12354;length=174;source_length=14398
TCATAGAAGACAAGGTAATTTCATAAATCCTAAATAAATACGTATCAATCATACTATTCA
TAACTGACTATGTCATTTTTTACCATTCATAGGCATCCAACTAACAGACAAAGAAAAAAA
TCATCTTTGTTTGACGGAAATTGAAAACCTCTTGCAAGCCAACAGGAAAAGCCT

>fragment_72;DHH_uuu_Gm3-1_start=12355;end=12528;length=174;source_length=14398
ATGAGATTTTCCTTCGATGCCATACCCACTAGGATATGCCGCCAAGACGCACCAAAATAA
TCTCATCTACAATGAATTAGCTTACGACAGGGAGATATTGGCCGCCGAATTTGACAAATG
CTACTAGTTGCTAACAGGTATTTATAAAATTTTTTACTCTTTACTAACACAATA

>fragment_73;DHH_uuu_Gm3-1_start=12529;end=12702;length=174;source_length=14398
TGAATTCCTAACAATCCACACTAATAATAAATCATTCATACATTACTAAATGCAGATGAG
CATACTTTTATTTTTAATAAGATTATGCATGTGGTTGCAACTCAATCAGGTGGAGTTTAT
TTTCTATATGGATATGGTGGCACAGGCAAGACATTTGTGTGGAAAACTTTATCA

>fragment_74;DHH_uuu_Gm3-1_start=12703;end=12876;length=174;source_length=14398
TCTGCTATACGCTCTACTGGCGGAATTGTTTTAATAGTAGCTTCAAGTGGGATTGCCTCA
ATACTATTGTCTGGTGGTAGAACAACACATTCTAAGTTTGCTATTCCTGTCCCTGCAACA
AAAAATTTGACATGCAATATCCATCAAGGGAGTGATTTGGCTGAATTGTTGCAT

>fragment_75;DHH_uuu_Gm3-1_start=12877;end=13050;length=174;source_length=14398
ATCACAAAACTCATCATATGGGATGAAGCTCCAATGTGTCACATATACAGTATTGAGGCC
CTTGACAAAAGTTTACAGGACATCATGCACAACAGCAATCCTTTTGGAGGAAAGGTCATT
GTTTTTGGTGGTGATTTCCGTCAAATTCTACCTGTTGTGCCAAGAGGTAATCGT

>fragment_76;DHH_uuu_Gm3-1_start=13051;end=13224;length=174;source_length=14398
TCTGACATTGTCTATGCAACTTTAAATTCATCTTACATTTAGAACCATTGTCAAATTCTA
AAGCTGACTAAAAATATGCAGTTGCAATCAAATCCTACTGACCATTCCAACTTGGATGAA
CTAAAACAATTTTCTGAGTGGTTGCTAGACATAGGTGATGGTAAACTTGCAGAG

>fragment_77;DHH_uuu_Gm3-1_start=13225;end=13398;length=174;source_length=14398
CCTAATGATGATTATGGTGAAATCACCATCCTAGATGAGTTTCTTATCAAGGACTTTCAA
GATCCTATCCAGACAATTGTTGAAGCAACATATCCAGACTTATTACACAACTACAGCAAT
GGCGATTTCTTGCAAAAAAGAGTTGTCCTTGCCTCTACAAAAGATGTTGTTGAT

>fragment_78;DHH_uuu_Gm3-1_start=13399;end=13572;length=174;source_length=14398
AAAATAAATGACTATGTCCTGTCTTTGATTCCTGGTGAGGAGAAAGAGTATTGTAGTGCT
GATTCTGTTGACAAATTAGATGAACTACTCAGTCCTGCATTTGGAGTATTAACAGCTGAA
TTTCTAAACTCATTGAAGACATCAGGCATACCAAATCACAAGCTCATAATCAAG

>fragment_79;DHH_uuu_Gm3-1_start=13573;end=13746;length=174;source_length=14398
GTTGGTACGCCTATCATCCTACTACGAAATCTGGACCAAGCTGATGGGTTATGCAACGGA
ACTAGGCTTATTGTTACAAGACTTAGTTCAAGTGTTGTTGAAGCAGAGATTATTACTGGA
CCTAACATAGGTCATAGAACTTACATACCAAGAATGAATCTTTCTCCTTCTGAT

>fragment_80;DHH_uuu_Gm3-1_start=13747;end=13920;length=174;source_length=14398
TCACCATGGCCATTCAAGCTAATTAGAAGACAATTTCCATTCATGGTTTCATTTGCAATG
ACAATTAACAAATCTCAGGGACAATCGTTGGCACATGTTGGATTGTATTTGCCAACCCCA
GTTTTTTCTCACGGCCAGTCATATGTTGCACTTTCACGAGTTCAAAGCAAAAAA

>fragment_81;DHH_uuu_Gm3-1_start=13921;end=14094;length=174;source_length=14398
GGGCTCCACATTCTTATTCATGATAATCAAGGCACTCCCAAAAATACTACCATTAATGTA
GTATACAAAGAAGTTTTTTCTAACTTATAATCATGGTATGCTTCCCAAATCCTTTTTTTT
AATGTACACATTTTCATTATTAAAATTCATTTTCTATCAAACACTAATTGTTCG

>fragment_82;DHH_uuu_Gm3-1_start=14095;end=14268;length=174;source_length=14398
TTTCATTTACACTTTGTCAATTTCTGATTATATGTTTACAATATACTATGCTTATTAGTA
TATCATTTCTTATATTGCAGTATACATCAACACTATGTTGTATAGTCTCCCACTCCGTAG
AAGATGTTACCATCATAATCTTTCTAGCACCATAAAAAACATTCTATCATACAA

>fragment_1;DHH_uuu_Gm3-2_start=1;end=174;length=174;source_length=15920
TCTATCTATTTATACAAACAAGGCCCTGACTACCTTTTTCTCTGTCCTGTTGACACCTGT
CCACTGTCTATTCTCTGTCCTGTTGACACCTGTCCAGTTATAGGCCTTCTTTTATGCTTC
TTCTTTGCTCATTTTGTTCATTGCCGTGTTTTATGCTTCTTCTTTCCTCATTCC

>fragment_2;DHH_uuu_Gm3-2_start=175;end=348;length=174;source_length=15920
CGTGTGTTGCCACCTGTCCAATAATAAACCCTCTTTTATGCTTCTTTGCTCTTCAGCCTG
TGTGTTGCCACCTGTCCATTAAAAAACCCTTTTTTATGCTTCTTTGTTGATTGCTCACTT
CAGTCCACGTGTCCTGTCCCTTTGTTTATGTTCATCCTGTCCCTTTTTGCTTCT

>fragment_3;DHH_uuu_Gm3-2_start=349;end=522;length=174;source_length=15920
TCCCTTTTCTGCTTTCCATTTTTTCCCATTTCTTCTTTTCGCATTTCCTGTGCTCACTCC
GTTCACTATTTCTCTCATTTGCGCTTGCTTTCTAAACTTTTGGTTTGTGTTGCATTTGCT
TATTTTTTTCGGTTATGTGTTCATTGTCAGTTTACCTTTTTTCGGTTTCCTTTG

>fragment_4;DHH_uuu_Gm3-2_start=523;end=696;length=174;source_length=15920
GACTGAAGTGCTAAAAACATGCATGAGCTTTGCCTGATTCTGATTTACATTGCTATTGTT
TATGCCTTTCTGCTCGTTTTGATGCCTACAACTGTTTCTATTTTGTTTTTTTTTACACGT
TTGCATGCATGTGTTCGTTTTGGCCTTTATGTTCATTTGCATGCATGTGTTAAA

>fragment_5;DHH_uuu_Gm3-2_start=697;end=870;length=174;source_length=15920
AAACATTTACCTTTGTGTTTGTTTTTTATGTGTATTGTTTTGGACTCTTCATTTTCCTTC
ATGTTTAAAGCTTTGCCTTTGTAGTTGGTTTTTTTTGTGTATATTTGCTTTGTACTGAAA
AAAAAACATACTTGAGCTTTGTCTCATTTTGATTGTCATTTACTTTCGTTGTAT

>fragment_6;DHH_uuu_Gm3-2_start=871;end=1044;length=174;source_length=15920
TTGGTTGTATATTGCTTTGGACTGAAAACAAATGTTGTCTCATTTTGATTTTTTTTTTGG
ACTAAAAACAAATGTAACCTTTGTCTCATCGTCACTCTCATTTTGATTAGTACTGTTTGA
CTTCTTCTATATCCAATCGTGAAGCTGTCATTTGATTCTTCTTTTTCCAGGTTT

>fragment_7;DHH_uuu_Gm3-2_start=1045;end=1218;length=174;source_length=15920
GTGTATGGTTATTGTGTTTCTGTCCGTTTTCATTGCTGTGTTAAAATCTTTTATTACTTT
TGTATTTGATTTTTTTTATTTCCTCTGTTTTTGTCCATTTTTTTTCCTGTTACCCTTTAC
CTTTTTGTTGGGCTTTACTGATCTGTGTTGCTATTTTCTTCTCTTATATGCAGG

>fragment_8;DHH_uuu_Gm3-2_start=1219;end=1392;length=174;source_length=15920
TTTCTATTTTCGTCCAACTTCTTTTGCCGGATTGCTCCTGTTTGCCACTGTTTGCAAAAC
CAAAAAGGTTTGCTAATGTCTGTTGTTGTTTTGTTCTTACCACGTTTTGAGTTATGCATT
TCTGTTTGGCGGGGTTTTTTGCAATGACAAAAATGTTTTCAATGTTGGTATTGT
