# Supplementary material for: Mitochondrial Fostering: The Mitochondrial Genome May Play a Role in Plant Orphan Gene Evolution
Source: Front Plant Sci. 2020 Dec 3;11:600117. doi: 10.3389/fpls.2020.600117 (PMC7793901; doi:10.3389/fpls.2020.600117)
Supplement: Supplementary file 7 [file Data_Sheet_6.FASTA]

Random DNA Sequence results
>random sequence 1 consisting of 174 bases.
ttttgaacggtcaattgagacgattcccctgcgcaattgaccccgttggctgatccacat
aggttgttggcccgcatagcttaactataagaggcggcgtataggttttcgacaggttcg
atagtcctttaccggtcgtgtccagtaagcacatccgcgcggaatccggatgcg

>random sequence 2 consisting of 174 bases.
tagctccgctctagtaatcagtcgttactaagacctgcttgcgccgggcgtgtcagacgg
aacgtggacatgttgctttatgcaagccccttcagttctctgtaagcccgaattacaatt
ttggactgtctcgtgctccgtatagtttccatcccgacgaaaatgattcaggac

>random sequence 3 consisting of 174 bases.
ccaattgccccaggcaaagaccgtgacgaagcatatatggtgtgaggtacctttctgggc
taggctgtcctttcaaggttccctactcgcagaaacccggcagatgtaggttatcccgaa
tcaggcggccctctactttttgttaacgaatagctcagtgatgtaactaattca

>random sequence 4 consisting of 174 bases.
tcaatgtgctcacgtccgtgcctgtcttatatggacccgattccgcaaagcagaagcgtt
gtcaagtcccctaatcgggagcttattccctgattccttccatcgccactgggagccccg
aaacgatgtaaccggaccgaggtagctacaagcaaagctattgaagttatccag

>random sequence 5 consisting of 174 bases.
aacaatgacatcaggggccatgtccctaagcatatggaacaaaggtctctcgccctatgt
gggccatggtaagcttgtagcaccacaggttgatcataccagatctatcaggcatttaat
agtcagcccatctaacgtcgagctaccacacagcctctggaagcgctccaaatg

>random sequence 6 consisting of 174 bases.
gcggtaaaagattttttgtacgtgaaagtaaattcttcagggaccgaaactatgcaattg
acgtaacggcaaaagttccctttgcaactcaggaccatacggaatcttacggcggatgta
atctcctaggggtttgtgcttgggaccatccccgctagaacagataaaaaattc

>random sequence 7 consisting of 174 bases.
tttacacgcttacctcaacgagaagtagcgtagtgctagcgataatagtaagacgtttgt
gcccaaacagcagcgccctagccgatctgcattgttcggtctacggtagttctgccgtaa
ggctatacacatcttacaccgacggcactcatcacgtactgatccccaacacat

>random sequence 8 consisting of 174 bases.
gagtagtgccccttcaatggagtcccagtgaaccacactcgaccctcccgtccctcgggt
actatgcgagttttcgacgtcccctctaattcaagagtctaaggcatttttctttacagc
cgatccgggtaggttataagtaatggtggtggtctaactactactctctatgct

>random sequence 9 consisting of 174 bases.
tagattggcactgttgttccataaacagatatcacttggcctaatgacacaactgaccag
cggcgttactctaatttgtgaatagaggtgcatgatgaaggacatgcgcagacacgaaaa
gcatgacaccccgcgttacgcggcgttgtctacatcaagttcggttggttagtg

>random sequence 10 consisting of 174 bases.
caatagtccgcggaatctggtcccgtttcacgagcgtatgtagcgggtgtcgaataatcg
gatttggctgtcgtcttaggaggggggaagttaagaatagcaggctgggatggagtaata
aatttcattgacgcgggacaaatcgcaggttctcccagtatgatgcgctccctc

>random sequence 11 consisting of 174 bases.
tggctatctgtattcaaccatttagtagcgaaagctccgtggcccctccggtaggcttcg
agtgcctccgcgcggagtcatcacagaaatggggagtaggagcacatgccgctaaggtat
cttgtagcgcctgtttctctgcgacatttccccgaaaccgtcaatttagtgatg

>random sequence 12 consisting of 174 bases.
accagttgtataagactaaaattacttatgcagtaacttacatggcgatatagacaagat
catctctgtacctagtgggggtctgttgccggtatcctcgcacattccacagtacaacgt
cgatccaccatctggcctctgaagtacgaatagggcacgcgctcagacagggtc

>random sequence 13 consisting of 174 bases.
ccttctcggtgtgcgcgtgtcacgcaggagatgacaactgaagtcgggaaagtgaagact
agaaaaagaccttccgggtccatgtggtgccgcgacgcgagaagtaataactcgcccttt
agtacgccaacctgcagaagtataaccaacaagtcgctaatctcacacagtgtc

>random sequence 14 consisting of 174 bases.
tcttgccgactttgaagatccgcgatgaggtcataggttgtgtcggatcaacgtataagt
cactaacctaggtaacccccgccttcggcgctattctagtgagtgcgtgacacgccatgt
gtaaacttctcctgtgggatggtgatttcagatcgataaatgcggtctgggccc

>random sequence 15 consisting of 174 bases.
actccatgacaatactagtctggtgagattatcgctaccaactatagctctgaatactgg
agggaaatccatccctaaagtttagatccgtggtctgcaatgaggcggtcgacaggaata
ccgatgttgtttaaataagccatatctcttgaaacagaatataatgtcaaaaag

>random sequence 16 consisting of 174 bases.
tggtcccgttgataccgcttgtttacgtgtaggcaatgcagcgatgattactagcgcact
aaaagcgagccgcgaatcctatggagtcgcaggcgtatagaattgctttacgtgtaccgt
tgggctgcaacgattagagggacttaaacgtgcctaacatcaatatggaagggt

>random sequence 17 consisting of 174 bases.
cgctacaacattacaatatgcagtaaataagccaacctgcccacggtctactaccaggcg
gccttcaacgggtggaacggagaatttaggaagctgtcagtcggggcaatatataggaag
tgaaaattggctcattcacttatggcgtggtgcgacgaacaagacaacttgaaa

>random sequence 18 consisting of 174 bases.
tgactaattttaacagggtctgatcctgcctgacccgggagggaactgataatctaatga
gaactgacacgttccgttagcatgatgtggtttatgattgagccgtacgcgcgatgatat
ataggattgtgcggcctcgtgacgacaagatatattcgcggattaatctttcat

>random sequence 19 consisting of 174 bases.
actaggggtgcgaagacgtccatcctccgccggttgtcagagcaagacatgctgtccata
tgtcacaactctttttcatttcatgaatgttttcacaagtatctgtcttgtaacggctat
tcggttgccggaatcacacttcgcgtagttattcgttgccaagtcattgcgatg

>random sequence 20 consisting of 174 bases.
aattagctttggcacaggcggacctcctgatgagcaatgactgcgttcagtgggtacatc
tctcagacttgctcttccatcgtacctacccttgcaatgatccgcgggtacgacagcttc
ctaatcaacacgggtaagcagtgacattctaatctttaaacgagcaacctagtc

>random sequence 21 consisting of 174 bases.
tttcacactggtacaaagtactgctaagcagaccaaaacatgtgatgtttagacacacac
gtttgtctttgatgaatacccaaaactacgtttcgttcctttagcttgtattagatcact
ccaagtaactaagaatggcccctctccgtacctcatgcaaaatcaacgatagaa

>random sequence 22 consisting of 174 bases.
agagcagtataggaatgaaataatacggaaatccgtcaatttgtagcgcatgtaagcccg
aattgttactcataagagtggtctataaagccgaggtgtatccagatacgtgtcggcatt
cccctgcccagccttccatgatccggtgccgtaatcctaatcaggactagatac

>random sequence 23 consisting of 174 bases.
agcagatcagctcgccacatgttcatcgtttgcgggttttaatcattatcggtcccatgt
gtattgcaagtggaccaatgggttaatctcaacaggtaacgtagtgatgacgacgcaggc
ctgtacttatgcataagtccttaggcggtgcgagcgctcttaacagcttgatat

>random sequence 24 consisting of 174 bases.
ccatctttcaattactgctagacagtgccgcaatccagctatagtacaacaatcgaatga
gacatgttccgcgcccttaaggcagaaaaccgtcgcaatgagttggctctgtgcgacttg
gatagaaacaatcttaaaatgtgtgaggcgtttactatcatggtgttggtcgga

>random sequence 25 consisting of 174 bases.
ggccatcatctgacacaaaacaatttgagcgtgaatcaaagttgtctaacgagatacccc
agtcgacggttcatatacgtataaaaaaacccactacgtgaggatagcaaggcatgatca
cggtgttaactatcaagcacaagtgatggagggactctgggctcgtggacgcgt

>random sequence 26 consisting of 174 bases.
atgcgaatgaactccctcattagatcaacctctgaattagctcctctctgcaattaccgg
tcgtaccttctactgcggttagtgcgagggtttttgaactaagagccccgggcatttagt
gtcacgccacaactaacgggatagcctgcatcgcgcctagccgattgattctgg

>random sequence 27 consisting of 174 bases.
aagcagtccgttagcactatagtgcggtttgagaaaaaacgtaactacccgcgggcgcat
ggtcgggtatccttagaactgagctgtccgcctggtgcatggtcagagaggctaccatga
ccagcggggggtcctggcaaagggtacttcttagccataggtccaaaaagttgg

>random sequence 28 consisting of 174 bases.
tcgacaccatttactagaggagggctgtgaacctctcaaactgcatatacaacacactct
cgcgagtgtcgactttttttcccacacactaatacgacctatgtgaccgtcgaaaacgct
gttacctaccgcagtgatatgactgttgccgcttctgagaagagaggttcatcc

>random sequence 29 consisting of 174 bases.
taagcctgagacgtagtgcgatatagtcttaattctcgaaagcgcgacagggttcctcag
gtgagggtgataagaaaacgattttaattgtggagaacgagatcaggccttacagaacga
cactaagtaaatctgtggccacggtcaagcctaccgttataaagagcgccctgt

>random sequence 30 consisting of 174 bases.
tctcccctcatagatggtggacaagcgccggataaaccattataaaattccataaaagat
cacggtaaattggccccgaatcgcgatctcaatcgaacctagggcatataatcagccgtc
gtaacgttctctatcccggtaccgttatgcacccacgaaaatttagctaataaa

>random sequence 31 consisting of 174 bases.
catacacccatcggaaatactcatgaaagaaggttctactagggcactctagaagcgagt
accgcgattacccatttgaacgctaccctcttgtccacccgtagacagttcaacacactc
cccaaaaggaatctgtaacttcgccttagatacttatccttttccagtaatctc

>random sequence 32 consisting of 174 bases.
gcaagtcatggtcacgcgcttaacttcctgccgttacggtcacgcaaaaatagtggcagt
accattccataaaccgtggactagcttatttcggctaccaccgacgccccaacagtggcg
gccgttaacgctctcctagttgtctaacaggcactcctcgtgatgttgaccggc

>random sequence 33 consisting of 174 bases.
atccctgagtatgtccagcgagcgccgttacctgccaaagacgcggccgatcaaatcctg
aaatctgtatatcccgggatctttatggagcattgaaagtaacagcctcatcgcctacca
gtttacgtaagtttttatcttgtgaaacctcgaaccgctgtatacttccgctct

>random sequence 34 consisting of 174 bases.
ccttatgtctgccatggtttccagctcagaactattcactcgacaattgcactcgacctg
ccaaatccataaagaggactctcactgtaccaaagtaagttaggggcaacctagcggctg
ttcgagacaatgcgtagttaagcactaggccgaaggggtatcaagtatagtata

>random sequence 35 consisting of 174 bases.
acaccccggaattctatcaagtctaactagtaagagcatactcgacatttgtatcgacgt
ggagaacacaacttgcagtacgagttgttgcggtattacaaaagtatggccattggaccc
cacgcaaagggtgtgccacacccggctggggcctgtccacgtcctcctgcacgt

>random sequence 36 consisting of 174 bases.
caggactgcgaggctgctctgacctgcagtcccccgattacctaaaaacgcggggtctcc
atctcccgaatttctcgggggcttgttctgataggtattacatccgcatgcaatttgtat
ggggcaaaacccaacagtcatggggagatcgatcgtgccgaaccgaaaatgagc

>random sequence 37 consisting of 174 bases.
aagcagactactcatggtccctctaggagtcaatttacgtttagtcgttaagatatgctc
acgagcgtgttctaattactgttttcgattgtaataaaccgtctattcacattcgtagtg
tacgggatacttgattacgatacttgtcgcgctttgaacaggcggagtacccta

>random sequence 38 consisting of 174 bases.
gtgttggtacattgccaccgagtcacgctctgtagcaagactacccccttaggaatggta
gtttatggccttacgtgtggcctgaataggtccttgggtaacgtgtcaccaaacaacgtc
ccgttgtgccgcgacttcgaaaacagcttgaataacgagcccaggaactaacac

>random sequence 39 consisting of 174 bases.
gggcgctcgcgggcttgtgaaccggcctgcatggtcgggtcggagacgttataagtgttc
gaagcatcgtttgaccaccttccaaggcggaactttcacgggaacacaaactccatgaaa
attgtactccgcttcgcgcaatttacgtatcagactggtccttactggcggtat

>random sequence 40 consisting of 174 bases.
ataagtgtaaaactacaattaccgttattgtccccggtgaacttaagtacgcgtactgtt
gagccctggctcgagtgcctgaggttactaaaaaatagtgtgctgatcgattatcgattc
tgcacatagccctatagagcgacgcattttagaaacgaaagacagacaccaaca

>random sequence 41 consisting of 174 bases.
aacattgctgatctggtacgattgtagaggtaacgtagcattaatcaagcagggtttatc
aatctggtgtgcgtgattaacgatacttcgcccaggagaagcgttaactagtaaggcccg
ggcgaccgagccgccttacagcggactcatgtaccgtgtcaagaccatctcagc

>random sequence 42 consisting of 174 bases.
tgcaggtgtctgcgccacgagccggctgcacatgaatactacggttcctcctttgtgacg
caaagttgaccatgaagtggcaatgacgtatgttacgatccctgtttgatgtactgtgct
caatactggcgatacggaaagttctgaaatctgttagggctaatcgcacacata

>random sequence 43 consisting of 174 bases.
gcctggtcgggagtcacgaggtgcccttgggctggtgcaggacgtaacggccactcgcgt
taaaagaaagtacagtcaattcgcgtcaacgtgcttaacattcatactctatctacgaga
cgcgcagcatccgtcgaatgtataccacccccgatcagcagcgcggcagagagt

>random sequence 44 consisting of 174 bases.
attttcttccgagacggttgaagtggcccgcatacctactcaagggccgaggtaaattga
agttgtgaaatgattacgggctaaaagtaatacatagcgaaggttagcgtacattacggg
cattgtagccgtatactcaattggaccacgttgtactataactctaccgatcac

>random sequence 45 consisting of 174 bases.
ttcgactgcgaagatatgtctgactagtttctggcctagattaaagcggcgacgggcatc
taattaaagtggtggaagtacagctcgcgtgtggcgcggcctactcctgataatgtatct
gtgcgcgcatcatcagaagcaaacctagcctttcgtgttcgccggtatccagac

>random sequence 46 consisting of 174 bases.
agtatacttaactagcaatcctgaactttccagtgtacgcctacctacttgcgggtaaag
taaggtatcagaccggaaccggagaccggcataaagagtctcagccagacaattggcttc
cgtacatactggaggaaatgggcgacttaagtagggtctgacatcaggggcctt

>random sequence 47 consisting of 174 bases.
ccctgtcttgcacatcacgggcaggtgggccagccctcgccatttgcatgctcggacatc
gactctatcaggtgaactagaggtcattagtcaccaagcagtaggctccaagctttcaca
gaagtcagatcgacgctagtactactcggcattctgatcatcgtatggtgactc

>random sequence 48 consisting of 174 bases.
ggcctgttgttggaatcgtgactaatacgaccggcttaaaaataagcataaggtactgga
aaggggccggcccgagtacctactgtcgctggaagggacgcatcaccggtgggggagtac
gcccgttgaaagggtgggacattaaaacgccgcgggaagtattaccctatattg

>random sequence 49 consisting of 174 bases.
acgggctcatggccaacaaccacgcagacttttcaatagctgcgggaggaagaagcacga
gaggtcgtccaagcacgcacaccagctggctaggccagtcttaggtagaggctttcctgt
cacagagtcggcgaggaggccgactcggcggctaccgtgactggtaaaaacggc

>random sequence 50 consisting of 174 bases.
cctgcttgccttttaaaagaaaactatcagcttggtcaagtatcccaaagtatcgtaggc
gagggatactcccgacatatgtagagcgcgacaaccattgcatctcacagccccgctttc
gaggaaagtccactagatatctaagcggctgtaccctactcgtttcgcgaggtg

>random sequence 51 consisting of 174 bases.
tctgaaccagttagagcgttacgccgtgcgtctcggtggcataacccgaaatggaaggat
aagccctgcgacctctttcaagagttcggttcaattgggctgagtacacactttcggaaa
gtttaattgggactctcacccgcctttcaaatcgctcctcgcgtgagccagagt

>random sequence 52 consisting of 174 bases.
aagtgagtgggcgcttctttactaacgataaaatttagaaccgccggagtccccggcaag
agcagaaaattcgacgcttctcgaaggaagggctagacggccgtaggtccagctgcaccc
tggacaaagtatatacttgcctgaccgccgcccctggagagacgtgttggtctc

>random sequence 53 consisting of 174 bases.
tttttttttgttctcccctcgatcgcacgtcgaactcctaaagcaaacatacatcgaccc
ctgagccggtgccatcgttggcgcaggtaactctatgttcataagggcaagggagaaaag
agtctagagcaaaccctcataggatccatagtagacgttcgggctatcgctttg

>random sequence 54 consisting of 174 bases.
tgataagccggctcagttaggggaaggattatctcgagtgtctaaagacctcttaacgga
gtttgcactaaaccctacgataacgattatccatgcgcacagaaccaatacgggacagaa
tcgacactgaaggggtcccaagacagggcgaggattatcgttccgcaaacatcc

>random sequence 55 consisting of 174 bases.
cactaaacatatgacctccgtcgtccgcaggatgtattcttttggtctgttgtggcaagg
agaattcgcaattaaccttgaacaatacatggccgtgcatgtatgggcttgcagtgaagg
ccccgctcggggaggttcaagatcttgctattattacaagcgattacctgtagt

>random sequence 56 consisting of 174 bases.
aatagcatctgattctcagggttcgctcatgttatcgtagcgcggcagatcacgttctcg
gctaagcaacaaaggcatggataccactgccgttggaggagtagcgcgttaattcacgaa
ctattttggttgagctatgttttacacacaagccgtctacactatagtgaatgt

>random sequence 57 consisting of 174 bases.
gaaacgatgtatacgatctcgtggtctgctcacgcgatggcgagcgtggtttattctcgg
acggattcattcgagataaagtactgaggtaagcggggcgggcgctatcaatcgggatcg
ttgcccacctccgagaacttaatgtcggtccgcgtggggttcgtattaaaggag

>random sequence 58 consisting of 174 bases.
gaaatggataccttatatctaaccaactaagtattgtgaccgcgcgtgcagatgccgaat
cgcaagacagtttcgggaggggactaattgtacgtacgagggtgtgaatatcgaattttc
agctcacggcatcgaactgccagtgaagtcgtctcacagatgactcctttcgct

>random sequence 59 consisting of 174 bases.
tgatgtccccgcgtctctgcctgctgacgtcacgatagccgagactcagcggtacaaaga
gggacgctttaaacgtcgcagagctccaatcaggagctctccgaaccagaatcggaatct
actttccgcaaaggatctgacccgccttacgctaacccgccgctacacgagaac

>random sequence 60 consisting of 174 bases.
aaactccttaacttcagctgatgttctccttctctcgcgcaaggtatggctccctccctg
cactcgtacttctgatgtcgaccgtgttgaacctcaacattaccgctggagtacgttccg
cgtcgtatgttagacaggctgtatttgtgtaaatgtccaaaccgagaggcacca

>random sequence 61 consisting of 174 bases.
gaacaaccggtggcttgatcgaacgaggtcctttagagtcgagacatgtccgcagggttt
ggagcatactccacaatcggcaagcgctctcaggattggggaatggagctagggcattgg
tcctgaccacgcaagtggctcgttaccgcctatttggacctgatccggaattaa

>random sequence 62 consisting of 174 bases.
attgcagtccgaatatggggtggggcattgtgctaacatggcgacgacccttccctatct
caaggcctgcctacgcgtgtttttggaggaatgcctttggcttggccggctctaggtttt
tagggcctaatatagacgaatgtgtccccattgcggctacgcgcttggatcaag

>random sequence 63 consisting of 174 bases.
gtgagtgtatagatcaagctcgaatctaacgttcaggtcccacaggagccgtcacggaaa
cctttatcgagtagtgttgggcaatgcgcatgtgtgacgggaccttattgataaaaggta
gacattcagtagggtattcaactgaacgagatctaaagaccagcttcgcatgtg

>random sequence 64 consisting of 174 bases.
aggcatcttgaacgacgcatttaactgttggtcgaggaagactgagagtgggtgcagtgg
aggcactctaactgcaaagtggtgggcagagcttctacacgttcagcaaaggctacgtac
tgtaaccagggttgtagttatcaaccttgatcggcccgagtgggttgacccggc

>random sequence 65 consisting of 174 bases.
tagaaaccgacgtgaacgataagacacaggcaagccgccaattatgccgcgctggactgc
tgcttcggcccgaactcatccatcataaagtcttcggcagcatcgcagaggcttgtttac
attctgtggcttaaatgtagcgataaactcatttgacggtcacccatcgactag

>random sequence 66 consisting of 174 bases.
cccataggcacaggaacagaaacacttgcttcgaccctgaaacgcttaggccatcaacac
ataaaggcaggctatctcgtggaaaagtcgaaagccacagtgtgtcaggcagcacaaacg
tcacgtgacgaatgccattttagaatttagcctagtatattgctgattcaccac

>random sequence 67 consisting of 174 bases.
tggggtactaccataatttcagtcacatctgcttctcgacccctaaaaaggaattcgttc
tgcccccgttggggaatgaagcccacatgcgccagccaatccccaccgcttgtcattaga
gggtttagcacagtggataggtagtacatccggattactgcggggtgtttactt

>random sequence 68 consisting of 174 bases.
cgcggctacggtctcaatcagggaatagcgcgaataccagagagcacgaagcctagtctc
ggctccgtgacgaattaagtgtcgaaggagctaagttattaatgtgcatgttgtggtgaa
gtggactgccacagaccctggagagacacttcttctataacaaccttccgctct

>random sequence 69 consisting of 174 bases.
attgtaagtatctttggctagtttacaagtacgaattgctaaagaggttcatcctagtca
attgaagtaataccgattgccagtcggtggtacttatgtcaattcatcaggtatccgctc
ggttttgcaccccctaggtcgctcagcgtcaaaaggcagaaggttcgagattct

>random sequence 70 consisting of 174 bases.
tcagcgaatgagcactggattgacaatcttacccagaagtcacgacgaagtacccaagat
ccgtaattgaaggctgcgagattcggagccgaacatggtccatggcgatttagagtccag
ggtggcgttaactaatctcggactgcactttaccgactaaagcactcgactaag

>random sequence 71 consisting of 174 bases.
tggttgagtatatttacctcctccgacgggtccatgtttactacccaggcgagtattgta
acttatctttctggtactgcattctttcattctgctcgaatgaacgtgatattctgaaat
aagtcatgtcggagaaccctggtcgccacctggtgttaagactaggagagattg

>random sequence 72 consisting of 174 bases.
gtcatataggataattgaagagactaagtagtgagcctaccggttctctaagctgctcag
cgctcccaagctcggcggcagtatgccacatccttatccgaccagggtgccgccgcttgg
aaggcgggagccccgttcacccaagcatgttagcccgttctcaacgacgcaccc

>random sequence 73 consisting of 174 bases.
aatcgctatcgatggttccctcctaagtaaaaatcggatagtctgtttaattgtcttttc
gatgttctatttactctggtgatgtaggtggctaaccgttaatagtccgcgtcaccagtg
ccctcattcgtagacctctagtactcctactcaggggggttacgggccgttccc

>random sequence 74 consisting of 174 bases.
gcacggggcatgctggagaaaccggatagtaggatatcgtagagccacgatcatacggca
gcctcctatttaaagagaaagtgccaactcgaagctgtgcgcacgaggctttcataagct
gaatcgttgccatccctactggaaactatcagtcctctgcactgtatttaacga

>random sequence 75 consisting of 174 bases.
actagcccacgcaggagctcgggacccgataaaaaatttcagaggaaaactacgtacaca
ttttaagtctcaatctaaactcaattacatgtaggacgtgattgccagctacgtattacc
gatctacaccgtcagtgtgagatggaccgcaactgtgttttgaaagttaatagg

>random sequence 76 consisting of 174 bases.
tttgacgtgtcaggtagccctacggacgcaatttgcggtgccagaatctaacttaaaggt
accggttgcccagcagatttagcatccaagacacctaatgtttgcaatgcctaaattcaa
ggactcagcggaagccggcagtggcgtcattccctagcagtactttcgcgaaca

>random sequence 77 consisting of 174 bases.
ggcgcagttgattctggttgctgacgcggtgtccgttacatatgtagatctaatgaatac
aggggaggctgggccaacgaccaggatgatttccgacccagtgagcctgaatgtcctaag
gcgtctcgcagctacgggctgtctgattccctgtcgtgacggaattgttttgca

>random sequence 78 consisting of 174 bases.
tacggccgaccgcagttaagctatgctacgtccgtcaagatgactagctggtaccgatcg
atggcctggtacactactcctaggctaccggccaaattaccgtttgtagaaccgctaaca
catctggcatcaaatggctgaccgacaaaacgttgctggcaggccattgcttac

>random sequence 79 consisting of 174 bases.
cgcacctgttttttctacaaacagattgacagtacgacagtctggtcatcgagcatcaag
ttaaaacccgtttagggaacttccactaaagttgcgccaccgtgccctgctagtcggcag
ctgctgggtatcggtacaacatattctcctaaatcgctacccttcgactgacgc

>random sequence 80 consisting of 174 bases.
aatcgctccttcccacgatctagggctgagccacctacaaggctttatactaggtaggac
tattgagccaagtagcaagaccatgctctaagataactgctagacacattgaccacatgg
tggtgagagataccacttcgtgtctttctgctagtgcgtgccgggcacgggttg

>random sequence 81 consisting of 174 bases.
gatgcgtttggacaaccatgttcaagcagaccggtcttataggctgcattcgatggtggg
gtattccgtgtctcatggatatttgagccaaccaactgtggtccaggtatggacacctaa
cgaatttaacatggtttgggtcttctggtgtggcacccatcgactaggcctcgg

>random sequence 82 consisting of 174 bases.
gcaagtcgtggagtggaatccacattcgaaccgaaagaaccgcatagtcccgtcattgtc
tggttgtggctggctatgaggtgttgcgagaagagagaactatacggatcatatctgatg
ctcggctgatgcctcggtgctcgtaggagataatgatcgccgctacctaaatct

>random sequence 83 consisting of 174 bases.
gacctttgcatagccagggctatacctcctaacgccccggtgcgacacccaatacgacca
tcctgtatatcggagctttaacgggctcggtcaatacgcgttccctgatgaggtcggtct
ggacaagcctggaataatgctctccaatcaaaacactaggcttacagagatggt

>random sequence 84 consisting of 174 bases.
caacgcctacaagcctcctattcccagcttcgttcctcaccacgcccgggacccctccgt
atggaggtcagactagaaatgtccctaacgagatcagtgatgggtcacttcgaggtgttc
tcacgtgacattgatatgtaactactgcatgcctcagtaaccacctcgatgtga

>random sequence 85 consisting of 174 bases.
aatgccgacttttatctccatggagctgcgaaagatggacgccgcttcatgtgactagtc
cgaagtgagccgtatgtccgtaacgtggagagtccaccacattctgaagacgaggcccta
agcgcaatcgggttccggcacatcggccattctatcgctacgggcgtacaggct

>random sequence 86 consisting of 174 bases.
acggttttttgcttgagccaccccccatcacgcgcatagaggtcgtctatgacgcctagc
cgcagaggtgttcacaattcgccacctaagacaagagggaacgaaacctgggctaccctc
ccagtaattcgcccgctcgaagtcaaagctatttttacatgggcgcttcagcct

>random sequence 87 consisting of 174 bases.
cctcggaccattgaatctaatatcatttcgctagcgctcagtcccacagcgccttgatta
tatgggctgcaagtcctatcaaatgcggtatacagattgcatttcggcctatagtggatg
tgatcggccgtttgacgaccgggtgaatagcatctcacttagggaaaccacgac

>random sequence 88 consisting of 174 bases.
aatattatgaatgaacagccagtaatgcgtgcttataagaaggatttcacagcgtgtcga
agcacaacatccccacattccatgaatgctgcggtgcgggcttagaagtataggaatcta
agtggattataaaggaggctccgccgtcccgtcaagcatttcgcacataagaac

>random sequence 89 consisting of 174 bases.
ttctctagatagcctcctgattagaaataagcgccatctgagtttcgttgtgctgtggcg
ctgcctacccgtactcatttgccttagttgccgctcattcgggtaggagggtgatacgtc
ttaaaaccttagctgagctaaaaagagctgacaaactgcaactagtgttacaat

>random sequence 90 consisting of 174 bases.
tactcgtcgttgaatccgctaagaatcctgtcctaaaatgcttgttttccgaatgtttac
gtgagagtcggcaggcggcgggcggataatgggttgaattggaagaacaccaaaagggag
ccgcgggtgttacagaccgtgtgcgtctgggtaaggaatctaatctgcgctaga

>random sequence 91 consisting of 174 bases.
atgaaaagccttccgggatcggctacgcagctaataattgtgatactaccaagactgagt
taattagtgcaaaatgtagcccgcatcagtcaaccacatttccaaggcattcaactaaac
aaagataggcccctcggtaaatgtctacagttcgacccacggtccttcaacgct

>random sequence 92 consisting of 174 bases.
aaattggccttcggtagtacttcgtcatgatgggcggttggatattctaaccgcatttgt
agttatcagttattcgtcacgaccctactggtagaaggattttactgacctcgcatatgt
gtttgcgcatcctactagcacaaaacaaatcagcaccgtggccatcttcgccgt

>random sequence 93 consisting of 174 bases.
gtattacgcagtcacctggcaagccatgagcgccgtatggcccacctatgcttcagaaaa
acatctcaagtaagttacatgcccgcccctctcctgtactaggaccaggacccgccacag
taccctgaaacgtgctcatggagacggaagacaacatttcagccggaatcaagc

>random sequence 94 consisting of 174 bases.
atggttcgttccaacggagcacttggcattcgtttctgggccggacagcggtaatgtggg
tctgaggcaaccattgttgggggtgtgggctcgctcaattgaggatgaaccatggtcagg
acttataagcggagttctcgtaaccggatagataaagatttgctcggccagctt

>random sequence 95 consisting of 174 bases.
gcggagggatcctataaggcgagccaagaggtagatggcccacagagagtacacttgagc
gcgcgacagaggcaagatgcaaggcggtccccctttttgtgaaatgcgggtatgtgcgcc
gcccaattaggaacctcaatcgaaaactagatggattggcccggaccgattcgg

>random sequence 96 consisting of 174 bases.
gcttacccaccatcactatgcatttagccagcaaagttaagggggcgtccaatacatgtt
atacccgcgcgaggcgtaggctcaccagcccagattttggtgcgccagatactgaagtcc
cgccggccgcaaacgcacgcactggtttccccgtatatcacgaagtaacctctg

>random sequence 97 consisting of 174 bases.
ctgccttgcctgcgtagtgcatcattatcacaatctaccaggacagaactcaaggtctgt
ataatagggacgtagggaaacacagcgtgtctgggtgacaagaatcgaattgattgggtt
gcgcgtcgtgatccccgtaatataatatggtacggggcagcgcgtggtcatggg

>random sequence 98 consisting of 174 bases.
ccggtccctggtgggcgaatatttctccatttggtctagcgaggcgacgccagctagacg
cacacaagtctagaccgctgcccctgggccgactcgtcacatcaagacgtatatacagtc
accgtcaggagtcatgcatcagcggactctgtcactgctgtatcattcttgtaa

>random sequence 99 consisting of 174 bases.
gtcaaagagtttacggatttccaccttgcgaaagtaaccgactactccttagcgatagga
gtctttatatgtcacaaccagcatggtcacgtacagcagacatattccatcgcaatccca
atcaccgatagacagtagcaccccaacgcgcgaggtggggtctagtccgaccgt

>random sequence 100 consisting of 174 bases.
ccatagattggggtttcattgtgcagggccacacccgaggctcttgcacactatactagc
gaccttcccccacaggtctaggaggacataatcgttcccttgtactatacggcccttagg
cccaacacaactcgctgctcgagattgagcgattctacagtttccgcagatgcc
